# Supplementary material for: Skin transcriptome profiles associated with coat color in sheep
Source: BMC Genomics. 2013 Jun 10;14:389. doi: 10.1186/1471-2164-14-389 (PMC3689618; doi:10.1186/1471-2164-14-389)
Supplement: Additional file 1: Table S1 — Transcription factors expressed in sheep skin. List of transcription factors and their expression levels in sheep skin. [file 1471-2164-14-389-S1.xlsx]

## Sheet: Sheet1
Supplementary Table 1. Transcription factors expressed in sheep skin
geneID	geneLength	Trans-sheep-W_FPKM	Trans-sheep-B_FPKM	annotation
CL1016.Contig1_All	3038	0.6607	0.5778	heat shock transcription factor 1 [Bos indicus]
CL1016.Contig4_All	2954	0.0551	0.018	heat shock transcription factor 1 [Bos indicus]
CL1123.Contig10_All	2134	0.3813	0.349	transcription factor IIIA [Bos taurus] >gi|296481724|gb|DAA23839.1| transcription factor IIIA [Bos taurus]
CL1123.Contig11_All	957	0.907	0.2223	translation initiation factor IF-3, mitochondrial precursor [Bos taurus] >gi|122142932|sp|Q32KZ1.1|IF3M_BOVIN RecName: Full=Translation initiation factor IF-3, mitochondrial; Short=IF-3(Mt); Short=IF-3Mt; Short=IF3(mt); Short=IF3mt; Flags: Precursor >gi|81674619|gb|AAI09846.1| Mitochondrial translational initiation factor 3 [Bos taurus] >gi|296481736|gb|DAA23851.1| translation initiation factor I…
CL1123.Contig1_All	2853	0.3993	0.3729	transcription factor IIIA [Bos taurus] >gi|296481724|gb|DAA23839.1| transcription factor IIIA [Bos taurus]
CL1123.Contig2_All	1932	0.4212	0.3579	transcription factor IIIA [Bos taurus] >gi|296481724|gb|DAA23839.1| transcription factor IIIA [Bos taurus]
CL1123.Contig3_All	3375	1.7681	0.2679	transcription factor IIIA [Bos taurus] >gi|296481724|gb|DAA23839.1| transcription factor IIIA [Bos taurus]
CL1123.Contig4_All	2454	0.84	0.9537	transcription factor IIIA [Bos taurus] >gi|296481724|gb|DAA23839.1| transcription factor IIIA [Bos taurus]
CL1123.Contig5_All	3438	0.3156	0.294	transcription factor IIIA [Bos taurus] >gi|296481724|gb|DAA23839.1| transcription factor IIIA [Bos taurus]
CL1123.Contig6_All	3361	0.3067	0.3007	transcription factor IIIA [Bos taurus] >gi|296481724|gb|DAA23839.1| transcription factor IIIA [Bos taurus]
CL1123.Contig7_All	3055	0.2664	0.2612	transcription factor IIIA [Bos taurus] >gi|296481724|gb|DAA23839.1| transcription factor IIIA [Bos taurus]
CL1123.Contig8_All	2517	0.431	0.4438	transcription factor IIIA [Bos taurus] >gi|296481724|gb|DAA23839.1| transcription factor IIIA [Bos taurus]
CL1123.Contig9_All	2440	0.4224	0.4142	transcription factor IIIA [Bos taurus] >gi|296481724|gb|DAA23839.1| transcription factor IIIA [Bos taurus]
CL1135.Contig1_All	2667	0.061	0.1197	POU domain, class 2, transcription factor 3 [Bos taurus] >gi|296480158|gb|DAA22273.1| PLA-1 protein-like [Bos taurus]
CL1135.Contig2_All	2765	0.0392	0.1539	POU domain, class 3, transcription factor 1 [Bos taurus] >gi|157278967|gb|AAI53280.1| POU3F1 protein [Bos taurus]
CL1135.Contig3_All	3107	0.1921	0.2739	POU domain, class 3, transcription factor 1 [Bos taurus] >gi|157278967|gb|AAI53280.1| POU3F1 protein [Bos taurus]
CL1148.Contig1_All	2470	6.1495	7.8173	PREDICTED: protein Wnt-5a-like [Loxodonta africana]
CL1208.Contig2_All	1156	0.3285	0.1841	mitochondrial dimethyladenosine transferase 1 isoform 1 [Bos taurus] >gi|124053396|sp|Q2TBQ0.2|TFB1M_BOVIN RecName: Full=Mitochondrial dimethyladenosine transferase 1; AltName: Full=Mitochondrial 12S rRNA dimethylase 1; AltName: Full=Mitochondrial transcription factor B1; Short=mtTFB1; AltName: Full=S-adenosylmethionine-6-N', N'-adenosyl(rRNA) dimethyltransferase 1; Flags: Precursor >gi|296483884…
CL1219.Contig1_All	243	0.2232	1.9701	TCF7L2 protein [Bos taurus] >gi|220680177|dbj|BAH10707.1| transcriptional factor 4 [Bos taurus]
CL1219.Contig2_All	795	6.4824	6.2894	PREDICTED: transcription factor 4 isoform 4 [Loxodonta africana]
CL1254.Contig1_All	4991	0.6195	0.8846	transcription factor IIIB 90 kDa subunit isoform 1 [Homo sapiens] >gi|20455319|sp|Q92994.1|TF3B_HUMAN RecName: Full=Transcription factor IIIB 90 kDa subunit; Short=TFIIIB90; Short=hTFIIIB90; AltName: Full=B-related factor 1; Short=BRF-1; Short=hBRF; AltName: Full=TAF3B2; AltName: Full=TATA box-binding protein-associated factor, RNA polymerase III, subunit 2 >gi|1737205|gb|AAB38876.1| TFIIB relate…
CL1254.Contig2_All	1180	0.3678	0	transcription factor IIIB 90 kDa subunit [Mus musculus] >gi|148686622|gb|EDL18569.1| BRF1 homolog, subunit of RNA polymerase III transcription initiation factor IIIB (S. cerevisiae) [Mus musculus]
CL1254.Contig3_All	767	0	0.0694	PREDICTED: transcription factor IIIB 90 kDa subunit [Macaca mulatta]
CL1254.Contig4_All	3960	0.0274	0.0134	BRF1 homolog, subunit of RNA polymerase III transcription initiation factor IIIB [Bos taurus]
CL1278.Contig1_All	2057	6.2502	6.2579	transcription factor 19 [Bos taurus] >gi|134024667|gb|AAI34563.1| TCF19 protein [Bos taurus] >gi|296474254|gb|DAA16369.1| transcription factor 19 [Bos taurus]
CL1278.Contig2_All	815	0.1331	0.6527	transcription factor 19 [Bos taurus] >gi|134024667|gb|AAI34563.1| TCF19 protein [Bos taurus] >gi|296474254|gb|DAA16369.1| transcription factor 19 [Bos taurus]
CL1317.Contig1_All	4058	0.4411	0.5899	RecName: Full=Pre-B-cell leukemia transcription factor-interacting protein 1; AltName: Full=Hematopoietic PBX-interacting protein >gi|151554897|gb|AAI48134.1| PBXIP1 protein [Bos taurus]
CL1317.Contig2_All	3245	0.2675	0.1967	RecName: Full=Pre-B-cell leukemia transcription factor-interacting protein 1; AltName: Full=Hematopoietic PBX-interacting protein >gi|151554897|gb|AAI48134.1| PBXIP1 protein [Bos taurus]
CL1317.Contig3_All	1960	0.4428	1.0313	RecName: Full=Pre-B-cell leukemia transcription factor-interacting protein 1; AltName: Full=Hematopoietic PBX-interacting protein >gi|151554897|gb|AAI48134.1| PBXIP1 protein [Bos taurus]
CL1347.Contig2_All	747	1.7429	0.7833	PREDICTED: transcription factor E2F1-like [Sus scrofa]
CL1347.Contig3_All	1778	0.2746	0.1496	PREDICTED: transcription factor E2F1-like [Sus scrofa]
CL1477.Contig1_All	3375	6.1239	13.0971	transcription factor MAFB-like [Bos taurus]
CL1580.Contig1_All	1178	1.2894	0.9031	E2F transcription factor 5-like [Bos taurus]
CL1580.Contig2_All	1523	1.5316	1.5717	E2F transcription factor 5-like [Bos taurus]
CL1580.Contig3_All	1296	0.0419	0.2873	E2F transcription factor 5-like [Bos taurus]
CL1632.Contig1_All	4312	9.8757	10.7075	TFIIH basal transcription factor complex helicase XPD subunit [Bos taurus] >gi|182645388|sp|A6QLJ0.1|ERCC2_BOVIN RecName: Full=TFIIH basal transcription factor complex helicase XPD subunit; AltName: Full=CXPD; AltName: Full=DNA excision repair protein ERCC-2; AltName: Full=DNA repair protein complementing XP-D cells; AltName: Full=Xeroderma pigmentosum group D-complementing protein >gi|151556394|…
CL1632.Contig2_All	3429	7.4671	9.2454	TFIIH basal transcription factor complex helicase XPD subunit [Bos taurus] >gi|182645388|sp|A6QLJ0.1|ERCC2_BOVIN RecName: Full=TFIIH basal transcription factor complex helicase XPD subunit; AltName: Full=CXPD; AltName: Full=DNA excision repair protein ERCC-2; AltName: Full=DNA repair protein complementing XP-D cells; AltName: Full=Xeroderma pigmentosum group D-complementing protein >gi|151556394|…
CL1632.Contig4_All	4075	1.2913	1.6839	TFIIH basal transcription factor complex helicase XPD subunit [Bos taurus] >gi|182645388|sp|A6QLJ0.1|ERCC2_BOVIN RecName: Full=TFIIH basal transcription factor complex helicase XPD subunit; AltName: Full=CXPD; AltName: Full=DNA excision repair protein ERCC-2; AltName: Full=DNA repair protein complementing XP-D cells; AltName: Full=Xeroderma pigmentosum group D-complementing protein >gi|151556394|…
CL1643.Contig1_All	4411	61.6999	63.189	trans-acting T-cell-specific transcription factor GATA-3 [Ovis aries] >gi|342671952|dbj|BAK57314.1| transcription factor GATA3 [Ovis aries]
CL1643.Contig2_All	1616	4.129	8.4265	endothelial transcription factor GATA-2 [Bos taurus]
CL1652.Contig1_All	1085	1.6499	1.0295	CREB/ATF bZIP transcription factor [Bos taurus] >gi|148744028|gb|AAI42240.1| CREBZF protein [Bos taurus] >gi|296471949|gb|DAA14064.1| HCF-binding transcription factor Zhangfei [Bos taurus]
CL1652.Contig2_All	1371	0.8705	0.4268	CREB/ATF bZIP transcription factor [Bos taurus] >gi|148744028|gb|AAI42240.1| CREBZF protein [Bos taurus] >gi|296471949|gb|DAA14064.1| HCF-binding transcription factor Zhangfei [Bos taurus]
CL1652.Contig3_All	1797	0.3623	0.3552	CREB/ATF bZIP transcription factor [Bos taurus] >gi|148744028|gb|AAI42240.1| CREBZF protein [Bos taurus] >gi|296471949|gb|DAA14064.1| HCF-binding transcription factor Zhangfei [Bos taurus]
CL1652.Contig4_All	1997	2.3633	1.3318	CREB/ATF bZIP transcription factor [Bos taurus] >gi|148744028|gb|AAI42240.1| CREBZF protein [Bos taurus] >gi|296471949|gb|DAA14064.1| HCF-binding transcription factor Zhangfei [Bos taurus]
CL1656.Contig1_All	1715	5.1875	6.1101	transcription factor CP2-like protein 1 [Bos taurus] >gi|296490498|gb|DAA32611.1| transcription factor CP2-like 1 [Bos taurus]
CL1656.Contig2_All	214	1.014	0.2486	transcription factor CP2-like protein 1 [Bos taurus] >gi|296490498|gb|DAA32611.1| transcription factor CP2-like 1 [Bos taurus]
CL1658.Contig1_All	1930	0	0.0827	short stature homeobox 2 [Sus scrofa]
CL1709.Contig1_All	2826	1.3629	2.0516	transcription factor E2-alpha [Bos taurus] >gi|296485400|gb|DAA27515.1| transcription factor 3 (E2A immunoglobulin enhancer binding factors E12/E47) [Bos taurus]
CL1709.Contig2_All	2515	0.2157	0.2115	transcription factor E2-alpha [Bos taurus] >gi|296485400|gb|DAA27515.1| transcription factor 3 (E2A immunoglobulin enhancer binding factors E12/E47) [Bos taurus]
CL1709.Contig3_All	1286	0.0844	0.1241	transcription factor E2-alpha [Bos taurus] >gi|296485400|gb|DAA27515.1| transcription factor 3 (E2A immunoglobulin enhancer binding factors E12/E47) [Bos taurus]
CL1709.Contig4_All	1087	0.0998	0.1468	transcription factor E2-alpha [Bos taurus] >gi|296485400|gb|DAA27515.1| transcription factor 3 (E2A immunoglobulin enhancer binding factors E12/E47) [Bos taurus]
CL1709.Contig5_All	333	0	0	transcription factor E2-alpha [Bos taurus] >gi|296485400|gb|DAA27515.1| transcription factor 3 (E2A immunoglobulin enhancer binding factors E12/E47) [Bos taurus]
CL172.Contig2_All	4440	1.9304	1.1022	general transcription factor II-I [Bos taurus] >gi|205831548|sp|A7MB80.1|GTF2I_BOVIN RecName: Full=General transcription factor II-I; Short=GTFII-I; Short=TFII-I >gi|154426134|gb|AAI51388.1| GTF2I protein [Bos taurus] >gi|296472974|gb|DAA15089.1| general transcription factor IIi [Bos taurus]
CL172.Contig3_All	4503	1.1926	0.7914	PREDICTED: general transcription factor II-I isoform 1 [Sus scrofa]
CL172.Contig4_All	4500	0.9041	0.922	general transcription factor II-I [Bos taurus] >gi|205831548|sp|A7MB80.1|GTF2I_BOVIN RecName: Full=General transcription factor II-I; Short=GTFII-I; Short=TFII-I >gi|154426134|gb|AAI51388.1| GTF2I protein [Bos taurus] >gi|296472974|gb|DAA15089.1| general transcription factor IIi [Bos taurus]
CL172.Contig5_All	4563	0.4993	0.3497	PREDICTED: general transcription factor II-I isoform 2 [Sus scrofa]
CL1720.Contig2_All	329	2.4733	3.2336	PREDICTED: transcription factor AP-2-alpha-like [Anolis carolinensis]
CL1754.Contig3_All	2514	0.7768	1.5022	transcription factor SOX-4 [Bos taurus] >gi|111307096|gb|AAI20192.1| SRY (sex determining region Y)-box 4 [Bos taurus]
CL1756.Contig1_All	2850	12.4483	15.6777	PREDICTED: histone acetyltransferase KAT2A isoform 1 [Sus scrofa]
CL1823.Contig1_All	1641	2.2479	1.4911	interferon regulatory factor 9 [Bos taurus] >gi|61555670|gb|AAX46743.1| interferon-stimulated transcription factor 3, gamma 48kDa [Bos taurus] >gi|296483615|gb|DAA25730.1| interferon-stimulated transcription factor 3, gamma 48kDa [Bos taurus]
CL1823.Contig2_All	1594	1.7697	1.2347	interferon regulatory factor 9 [Bos taurus] >gi|61555670|gb|AAX46743.1| interferon-stimulated transcription factor 3, gamma 48kDa [Bos taurus] >gi|296483615|gb|DAA25730.1| interferon-stimulated transcription factor 3, gamma 48kDa [Bos taurus]
CL1825.Contig1_All	1174	0	0	TCF7 protein [Bos taurus]
CL1825.Contig2_All	1081	0	0	transcription factor 7 [Bos taurus] >gi|148744056|gb|AAI42318.1| TCF7 protein [Bos taurus] >gi|296485350|gb|DAA27465.1| transcription factor 7 (T-cell specific, HMG-box) [Bos taurus]
CL1825.Contig3_All	2167	0.5257	0.3437	TCF7 protein [Bos taurus]
CL1825.Contig4_All	2144	0.5566	0.3473	TCF7 protein [Bos taurus]
CL1825.Contig5_All	2074	0.6801	0.4873	transcription factor 7 (T-cell specific, HMG-box), isoform CRA_c [Homo sapiens]
CL1825.Contig6_All	2051	0.6612	0.4928	transcription factor 7 [Bos taurus] >gi|148744056|gb|AAI42318.1| TCF7 protein [Bos taurus] >gi|296485350|gb|DAA27465.1| transcription factor 7 (T-cell specific, HMG-box) [Bos taurus]
CL1826.Contig1_All	1912	2.4116	10.0987	SAM pointed domain-containing Ets transcription factor [Bos taurus] >gi|124829216|gb|AAI33367.1| SAM pointed domain containing ets transcription factor [Bos taurus] >gi|296474556|gb|DAA16671.1| SAM pointed domain containing ets transcription factor [Bos taurus]
CL1826.Contig2_All	1135	1.2427	2.0152	SAM pointed domain-containing Ets transcription factor [Bos taurus] >gi|124829216|gb|AAI33367.1| SAM pointed domain containing ets transcription factor [Bos taurus] >gi|296474556|gb|DAA16671.1| SAM pointed domain containing ets transcription factor [Bos taurus]
CL1826.Contig3_All	401	0.5411	0.5306	PREDICTED: SAM pointed domain-containing Ets transcription factor-like [Ornithorhynchus anatinus]
CL1834.Contig1_All	1121	0.4355	0.8541	PREDICTED: general transcription factor II-I repeat domain-containing protein 1-like [Cavia porcellus]
CL1847.Contig1_All	1130	0.6721	0.7532	protein PML [Bos taurus]
CL1847.Contig2_All	1384	0.3136	0.2306	protein PML [Bos taurus]
CL1889.Contig1_All	3954	4.7058	5.1793	PREDICTED: LOW QUALITY PROTEIN: snRNA-activating protein complex subunit 4-like [Equus caballus]
CL2056.Contig1_All	504	4.9511	2.6385	PREDICTED: myb-related transcription factor, partner of profilin [Bos taurus]
CL2056.Contig2_All	290	1.4965	0.5503	PREDICTED: myb-related transcription factor, partner of profilin [Bos taurus]
CL2169.Contig1_All	2278	7.2631	8.9198	E2A/PRL fusion protein [Homo sapiens]
CL2169.Contig2_All	685	1.2671	1.6307	PREDICTED: pre-B-cell leukemia transcription factor 1 isoform 4 [Equus caballus]
CL2176.Contig2_All	1507	0.036	0.3177	PREDICTED: trinucleotide repeat-containing gene 6A protein [Bos taurus]
CL2186.Contig1_All	1577	1.548	2.3274	transcription factor E3 [Bos taurus] >gi|121956680|sp|Q05B92.1|TFE3_BOVIN RecName: Full=Transcription factor E3 >gi|115545450|gb|AAI22582.1| Transcription factor binding to IGHM enhancer 3 [Bos taurus] >gi|296470732|gb|DAA12847.1| transcription factor E3 [Bos taurus]
CL2186.Contig2_All	2243	1.7413	1.0197	transcription factor E3 [Bos taurus] >gi|121956680|sp|Q05B92.1|TFE3_BOVIN RecName: Full=Transcription factor E3 >gi|115545450|gb|AAI22582.1| Transcription factor binding to IGHM enhancer 3 [Bos taurus] >gi|296470732|gb|DAA12847.1| transcription factor E3 [Bos taurus]
CL2186.Contig3_All	911	2.0246	0.7007	transcription factor E3 [Bos taurus] >gi|121956680|sp|Q05B92.1|TFE3_BOVIN RecName: Full=Transcription factor E3 >gi|115545450|gb|AAI22582.1| Transcription factor binding to IGHM enhancer 3 [Bos taurus] >gi|296470732|gb|DAA12847.1| transcription factor E3 [Bos taurus]
CL2200.Contig2_All	1478	0.367	0.4319	PREDICTED: DNA-binding protein RFXANK isoform 4 [Pan troglodytes]
CL2223.Contig1_All	1239	2.7583	3.9497	PREDICTED: transcription factor Dp-2-like isoform 1 [Pongo abelii]
CL2223.Contig2_All	765	1.2764	1.3906	transcription factor Dp-2 [Mustela putorius furo]
CL226.Contig1_All	2552	0.0213	0.1876	cyclic AMP-dependent transcription factor ATF-6 beta [Bos taurus] >gi|133778345|gb|AAI23437.1| ATF6B protein [Bos taurus] >gi|296474250|gb|DAA16365.1| activating transcription factor 6 beta [Bos taurus]
CL226.Contig2_All	2411	0.0225	0.0221	cyclic AMP-dependent transcription factor ATF-6 beta [Bos taurus] >gi|133778345|gb|AAI23437.1| ATF6B protein [Bos taurus] >gi|296474250|gb|DAA16365.1| activating transcription factor 6 beta [Bos taurus]
CL226.Contig3_All	2078	0.3655	0.7679	cyclic AMP-dependent transcription factor ATF-6 beta [Bos taurus] >gi|133778345|gb|AAI23437.1| ATF6B protein [Bos taurus] >gi|296474250|gb|DAA16365.1| activating transcription factor 6 beta [Bos taurus]
CL226.Contig4_All	2890	0	0.0184	cyclic AMP-dependent transcription factor ATF-6 beta [Bos taurus] >gi|133778345|gb|AAI23437.1| ATF6B protein [Bos taurus] >gi|296474250|gb|DAA16365.1| activating transcription factor 6 beta [Bos taurus]
CL226.Contig5_All	3031	0.0716	0.0702	cyclic AMP-dependent transcription factor ATF-6 beta [Bos taurus] >gi|133778345|gb|AAI23437.1| ATF6B protein [Bos taurus] >gi|296474250|gb|DAA16365.1| activating transcription factor 6 beta [Bos taurus]
CL226.Contig6_All	2690	0.847	0.6328	cyclic AMP-dependent transcription factor ATF-6 beta [Bos taurus] >gi|133778345|gb|AAI23437.1| ATF6B protein [Bos taurus] >gi|296474250|gb|DAA16365.1| activating transcription factor 6 beta [Bos taurus]
CL226.Contig7_All	2549	0	0	cyclic AMP-dependent transcription factor ATF-6 beta [Bos taurus] >gi|133778345|gb|AAI23437.1| ATF6B protein [Bos taurus] >gi|296474250|gb|DAA16365.1| activating transcription factor 6 beta [Bos taurus]
CL2279.Contig1_All	799	1.4258	2.3966	PREDICTED: transcription factor 7-like 2 isoform 1 [Sus scrofa]
CL2279.Contig2_All	669	0.7298	0.318	PREDICTED: transcription factor 7-like 2 [Sus scrofa]
CL2279.Contig3_All	752	1.7313	1.2732	PREDICTED: transcription factor 7-like 2 [Sus scrofa]
CL2325.Contig1_All	1925	0.62	1.1606	forkhead box protein P1 [Bos taurus] >gi|152032464|sp|A4IFD2.1|FOXP1_BOVIN RecName: Full=Forkhead box protein P1 >gi|134024575|gb|AAI34526.1| FOXP1 protein [Bos taurus] >gi|296474975|gb|DAA17090.1| forkhead box protein P1 [Bos taurus]
CL2325.Contig2_All	2325	0.4433	0.7092	forkhead box protein P1 [Bos taurus] >gi|152032464|sp|A4IFD2.1|FOXP1_BOVIN RecName: Full=Forkhead box protein P1 >gi|134024575|gb|AAI34526.1| FOXP1 protein [Bos taurus] >gi|296474975|gb|DAA17090.1| forkhead box protein P1 [Bos taurus]
CL2325.Contig4_All	2151	0.1513	0.2473	forkhead box protein P1 [Bos taurus] >gi|152032464|sp|A4IFD2.1|FOXP1_BOVIN RecName: Full=Forkhead box protein P1 >gi|134024575|gb|AAI34526.1| FOXP1 protein [Bos taurus] >gi|296474975|gb|DAA17090.1| forkhead box protein P1 [Bos taurus]
CL2354.Contig1_All	880	2.5891	5.8028	PREDICTED: LOW QUALITY PROTEIN: forkhead box protein C1-like [Nomascus leucogenys]
CL2354.Contig2_All	826	2.824	4.9586	forkhead/winged helix-like transcription factor 7 [Homo sapiens]
CL2355.Contig1_All	1930	8.0668	6.9729	MYC-induced nuclear antigen [Bos taurus] >gi|75057883|sp|Q5EA24.1|MINA_BOVIN RecName: Full=MYC-induced nuclear antigen >gi|59857855|gb|AAX08762.1| MYC induced nuclear antigen isoform 2 [Bos taurus] >gi|296491583|gb|DAA33626.1| MYC-induced nuclear antigen [Bos taurus]
CL2363.Contig1_All	2315	5.7645	6.3877	PREDICTED: LOW QUALITY PROTEIN: myc-associated zinc finger protein, partial [Canis lupus familiaris]
CL2487.Contig1_All	1204	1.1264	0.7952	myb-related protein B [Bos taurus] >gi|109659286|gb|AAI18124.1| V-myb myeloblastosis viral oncogene homolog (avian)-like 2 [Bos taurus] >gi|296481083|gb|DAA23198.1| v-myb myeloblastosis viral oncogene homolog-like 2 [Bos taurus]
CL2487.Contig2_All	884	1.0432	1.5043	myb-related protein B [Bos taurus] >gi|109659286|gb|AAI18124.1| V-myb myeloblastosis viral oncogene homolog (avian)-like 2 [Bos taurus] >gi|296481083|gb|DAA23198.1| v-myb myeloblastosis viral oncogene homolog-like 2 [Bos taurus]
CL2493.Contig1_All	516	0.1051	0.1031	runt-related transcription factor 2-like isoform 1 [Bos taurus]
CL2493.Contig2_All	729	0.0744	0	runt-related transcription factor 2-like isoform 1 [Bos taurus]
CL2493.Contig3_All	555	0	0.1917	runt-related transcription factor 2, isoform CRA_c [Homo sapiens]
CL2493.Contig4_All	1077	0	0.1482	runt-related transcription factor 2, isoform CRA_c [Homo sapiens]
CL2493.Contig5_All	1251	0.0867	0.085	runt-related transcription factor 2-like isoform 1 [Bos taurus]
CL2575.Contig1_All	457	1.5431	6.7509	PREDICTED: NAD-dependent deacetylase sirtuin-7-like [Ailuropoda melanoleuca]
CL263.Contig1_All	668	0.6497	0.3185	Transcription factor IIB [Macaca mulatta]
CL263.Contig2_All	1218	15.7664	17.3813	UPF0468 protein C16orf80 homolog [Bos taurus] >gi|225543576|ref|NP_032213.2| UPF0468 protein C16orf80 homolog [Mus musculus] >gi|348605132|ref|NP_001231715.1| transcription factor IIB [Sus scrofa] >gi|75043308|sp|Q6B857.1|CP080_BOVIN RecName: Full=UPF0468 protein C16orf80 homolog >gi|81875180|sp|Q8BTU1.1|CP080_MOUSE RecName: Full=UPF0468 protein C16orf80 homolog; AltName: Full=Gene trap locus 3 p…
CL2647.Contig1_All	2241	1.2103	0.3323	tripartite motif protein TRIM33 beta-like isoform 2 [Bos taurus]
CL2647.Contig2_All	2295	0.6618	0.255	E3 ubiquitin-protein ligase TRIM33 [Bos taurus] >gi|296489481|gb|DAA31594.1| tripartite motif protein TRIM33 beta-like isoform 1 [Bos taurus]
CL2666.Contig1_All	6945	12.3101	8.6624	PREDICTED: cyclic AMP-dependent transcription factor ATF-6 alpha [Bos taurus] >gi|359063584|ref|XP_003585864.1| PREDICTED: cyclic AMP-dependent transcription factor ATF-6 alpha [Bos taurus]
CL2697.Contig1_All	1925	0.4509	0.1382	BCL2-associated transcription factor 1 [Bos taurus]
CL2697.Contig2_All	1778	0.2136	0	PREDICTED: bcl-2-associated transcription factor 1 isoform 3 [Nomascus leucogenys]
CL2697.Contig3_All	3032	0.0358	0	BCL2-associated transcription factor 1 [Bos taurus]
CL2697.Contig4_All	3179	0.1536	0.0502	BCL2-associated transcription factor 1 [Bos taurus]
CL2766.Contig4_All	2308	18.7562	21.2492	PREDICTED: thyroid receptor-interacting protein 6-like [Equus caballus]
CL2805.Contig1_All	2737	0.0595	0.136	ETS-related transcription factor Elf-2 [Bos taurus] >gi|296478750|gb|DAA20865.1| E74-like factor 2 (ets domain transcription factor) isoform 1 [Bos taurus]
CL2805.Contig2_All	2776	0.684	0.5174	ETS-related transcription factor Elf-2 [Bos taurus] >gi|296478750|gb|DAA20865.1| E74-like factor 2 (ets domain transcription factor) isoform 1 [Bos taurus]
CL2805.Contig3_All	2498	0.4126	0.2129	E74-like factor 2 (ets domain transcription factor) isoform 2 [Bos taurus]
CL2805.Contig4_All	2459	0.1103	0.2812	E74-like factor 2 (ets domain transcription factor) isoform 2 [Bos taurus]
CL2811.Contig1_All	798	0.8837	0.2666	nucleotide-binding oligomerization domain-containing protein 2 [Bos taurus] >gi|75043354|sp|Q6E804.1|NOD2_BOVIN RecName: Full=Nucleotide-binding oligomerization domain-containing protein 2; AltName: Full=Caspase recruitment domain-containing protein 15 >gi|41584267|gb|AAS09824.1| caspase recruitment domain 15 protein [Bos taurus] >gi|41584288|gb|AAS09826.1| caspase recruitment domain 15 protein […
CL2811.Contig2_All	577	0.6581	0.2766	caspase recruitment domain 15 protein [Ovis aries]
CL2811.Contig3_All	3544	4.439	4.5327	caspase recruitment domain 15 protein [Bos indicus]
CL2832.Contig1_All	341	0.1591	1.0919	nucleotide-binding oligomerization domain containing 1-like [Bos taurus]
CL2853.Contig1_All	794	1.9813	1.8088	cyclin D binding myb-like transcription factor 1 [Mustela putorius furo]
CL2853.Contig2_All	462	0.5871	0	cyclin D binding myb-like transcription factor 1 [Bos taurus]
CL2853.Contig3_All	365	0	0	cyclin D binding myb-like transcription factor 1 [Bos taurus]
CL2856.Contig1_All	1670	0.1949	0.4141	forkhead box protein P4 [Bos taurus] >gi|296474464|gb|DAA16579.1| forkhead box P4 isoform 1 [Bos taurus]
CL2856.Contig2_All	1637	0.1326	0.3249	forkhead box P4 isoform 2 [Bos taurus]
CL2856.Contig3_All	2379	0.2052	0.2907	forkhead box P4 isoform 2 [Bos taurus]
CL2856.Contig4_All	2412	0.3823	0.5734	forkhead box protein P4 [Bos taurus] >gi|296474464|gb|DAA16579.1| forkhead box P4 isoform 1 [Bos taurus]
CL2914.Contig2_All	467	0	1.3668	homeobox protein Hox-A2 [Bos taurus]
CL2999.Contig1_All	4574	0.2491	0.221	next to BRCA1 gene 1 protein [Bos taurus] >gi|151554623|gb|AAI49980.1| NBR1 protein [Bos taurus] >gi|296476345|gb|DAA18460.1| neighbor of BRCA1 gene 1 [Bos taurus]
CL2999.Contig2_All	4656	2.7263	2.8447	next to BRCA1 gene 1 protein [Bos taurus] >gi|151554623|gb|AAI49980.1| NBR1 protein [Bos taurus] >gi|296476345|gb|DAA18460.1| neighbor of BRCA1 gene 1 [Bos taurus]
CL3013.Contig1_All	1691	3.0155	4.9386	PREDICTED: general transcription factor IIH subunit 4 [Loxodonta africana]
CL3013.Contig2_All	833	0.6512	0.1916	general transcription factor IIH subunit 4 [Bos taurus] >gi|148878127|gb|AAI46241.1| GTF2H4 protein [Bos taurus] >gi|296474219|gb|DAA16334.1| general transcription factor IIH, polypeptide 4, 52kDa [Bos taurus]
CL3013.Contig3_All	300	1.2658	0.3546	PREDICTED: LOW QUALITY PROTEIN: valyl-tRNA synthetase, mitochondrial-like [Ailuropoda melanoleuca]
CL3142.Contig1_All	1919	27.9293	22.4521	LIM/homeobox protein Lhx2 [Sus scrofa] >gi|300794175|ref|NP_001178104.1| LIM/homeobox protein Lhx2 [Bos taurus] >gi|239937382|dbj|BAH79127.1| LIM homeobox protein 2 [Sus scrofa] >gi|296482193|gb|DAA24308.1| LIM homeobox protein 2-like [Bos taurus]
CL3182.Contig1_All	4266	0.8266	1.0474	membrane-bound transcription factor site-1 protease precursor [Bos taurus] >gi|115304717|gb|AAI23413.1| MBTPS1 protein [Bos taurus] >gi|296478184|gb|DAA20299.1| membrane-bound transcription factor site-1 protease [Bos taurus]
CL3182.Contig2_All	4179	0.8308	1.031	membrane-bound transcription factor site-1 protease precursor [Bos taurus] >gi|115304717|gb|AAI23413.1| MBTPS1 protein [Bos taurus] >gi|296478184|gb|DAA20299.1| membrane-bound transcription factor site-1 protease [Bos taurus]
CL3186.Contig1_All	1696	0.032	0.2195	homeobox-containing protein 1 [Homo sapiens] >gi|209180434|ref|NP_001129198.1| homeobox-containing protein 1 [Homo sapiens] >gi|300793864|ref|NP_001179100.1| homeobox-containing protein 1 [Bos taurus] >gi|74758116|sp|Q6NT76.1|HMBX1_HUMAN RecName: Full=Homeobox-containing protein 1 >gi|45758727|gb|AAS76643.1| homeobox containing 1 transcript variant a [Homo sapiens] >gi|46623141|gb|AAH69242.1| Hom…
CL3186.Contig2_All	672	0.2422	0.6332	PREDICTED: homeobox-containing protein 1 isoform 1 [Sus scrofa] >gi|350592326|ref|XP_003483445.1| PREDICTED: homeobox-containing protein 1 isoform 2 [Sus scrofa]
CL3186.Contig3_All	2119	1.1264	0.7029	homeobox-containing protein 1 [Homo sapiens] >gi|209180434|ref|NP_001129198.1| homeobox-containing protein 1 [Homo sapiens] >gi|300793864|ref|NP_001179100.1| homeobox-containing protein 1 [Bos taurus] >gi|74758116|sp|Q6NT76.1|HMBX1_HUMAN RecName: Full=Homeobox-containing protein 1 >gi|45758727|gb|AAS76643.1| homeobox containing 1 transcript variant a [Homo sapiens] >gi|46623141|gb|AAH69242.1| Hom…
CL3187.Contig1_All	1180	1.1493	1.6228	small cell adhesion glycoprotein [Bos taurus] >gi|182689552|sp|A4IFL2.1|SMAGP_BOVIN RecName: Full=Small cell adhesion glycoprotein; AltName: Full=Small transmembrane and glycosylated protein >gi|134024738|gb|AAI34632.1| SMAGP protein [Bos taurus] >gi|296487820|gb|DAA29933.1| small cell adhesion glycoprotein [Bos taurus]
CL3187.Contig2_All	1196	3.0389	2.8019	small cell adhesion glycoprotein [Bos taurus] >gi|182689552|sp|A4IFL2.1|SMAGP_BOVIN RecName: Full=Small cell adhesion glycoprotein; AltName: Full=Small transmembrane and glycosylated protein >gi|134024738|gb|AAI34632.1| SMAGP protein [Bos taurus] >gi|296487820|gb|DAA29933.1| small cell adhesion glycoprotein [Bos taurus]
CL324.Contig1_All	1923	0.536	0.3319	PREDICTED: protein CBFA2T1 isoform 1 [Equus caballus]
CL324.Contig2_All	1880	0.3751	0.2829	PREDICTED: protein CBFA2T1 isoform 2 [Equus caballus]
CL324.Contig3_All	1970	0.2478	0.162	protein CBFA2T1 isoform D [Homo sapiens] >gi|119612089|gb|EAW91683.1| runt-related transcription factor 1; translocated to, 1 (cyclin D-related), isoform CRA_c [Homo sapiens]
CL324.Contig4_All	1411	0.0769	0	protein CBFA2T1 isoform D [Homo sapiens] >gi|119612089|gb|EAW91683.1| runt-related transcription factor 1; translocated to, 1 (cyclin D-related), isoform CRA_c [Homo sapiens]
CL324.Contig5_All	1229	0.4855	0.303	PREDICTED: LOW QUALITY PROTEIN: protein CBFA2T1 [Sus scrofa]
CL324.Contig6_All	670	0	0	PREDICTED: LOW QUALITY PROTEIN: protein CBFA2T1 [Sus scrofa]
CL3241.Contig1_All	1764	1.3839	0.6935	nicastrin [Bos taurus]
CL3318.Contig1_All	2581	1.9967	1.9991	ranBP-type and C3HC4-type zinc finger-containing protein 1 [Bos taurus] >gi|95768758|gb|ABF57381.1| ubiquitin conjugating enzyme 7 interacting protein 3 [Bos taurus] >gi|117306645|gb|AAI26563.1| RanBP-type and C3HC4-type zinc finger containing 1 [Bos taurus] >gi|296481038|gb|DAA23153.1| RanBP-type and C3HC4-type zinc finger containing 1 [Bos taurus]
CL3318.Contig2_All	2374	0.8455	1.2771	ranBP-type and C3HC4-type zinc finger-containing protein 1 [Bos taurus] >gi|95768758|gb|ABF57381.1| ubiquitin conjugating enzyme 7 interacting protein 3 [Bos taurus] >gi|117306645|gb|AAI26563.1| RanBP-type and C3HC4-type zinc finger containing 1 [Bos taurus] >gi|296481038|gb|DAA23153.1| RanBP-type and C3HC4-type zinc finger containing 1 [Bos taurus]
CL3352.Contig2_All	1959	14.3718	14.7168	transcription initiation factor TFIID subunit 6 [Bos taurus] >gi|61553904|gb|AAX46477.1| TBP-associated factor 6 isoform alpha [Bos taurus] >gi|296472919|gb|DAA15034.1| TBP-associated factor 6 [Bos taurus]
CL3363.Contig1_All	1450	10.4379	7.1167	PREDICTED: t-box transcription factor TBX1 isoform 2 [Pan troglodytes]
CL3363.Contig2_All	896	26.3971	30.1581	PREDICTED: T-box transcription factor TBX1-like [Loxodonta africana]
CL3381.Contig1_All	3424	13.1499	11.5426	zinc finger protein 512 [Bos taurus] >gi|189041674|sp|A4FV61.1|ZN512_BOVIN RecName: Full=Zinc finger protein 512 >gi|133777608|gb|AAI23777.1| ZNF512 protein [Bos taurus] >gi|296482298|gb|DAA24413.1| zinc finger protein 512 [Bos taurus]
CL3392.Contig1_All	226	15.6021	4.0012	Transcription factor TFIIIB component B homolog [Bos taurus]
CL3406.Contig1_All	1584	2.0891	1.9141	bromodomain-containing protein 9 [Bos taurus] >gi|296475650|gb|DAA17765.1| bromodomain containing 9 [Bos taurus]
CL3406.Contig2_All	1524	2.5273	2.3734	bromodomain-containing protein 9 [Bos taurus] >gi|296475650|gb|DAA17765.1| bromodomain containing 9 [Bos taurus]
CL3406.Contig3_All	1484	6.2509	1.6847	bromodomain-containing protein 9 [Bos taurus] >gi|296475650|gb|DAA17765.1| bromodomain containing 9 [Bos taurus]
CL3422.Contig2_All	2179	6.423	5.9563	thyroid hormone receptor interactor 13 [Bos taurus]
CL3430.Contig1_All	2554	1.2956	1.3329	transcription factor E4F1 [Bos taurus] >gi|296473583|gb|DAA15698.1| Transcription factor E4F1-like [Bos taurus]
CL3430.Contig2_All	2609	0.5198	0.4893	transcription factor E4F1 [Bos taurus] >gi|296473583|gb|DAA15698.1| Transcription factor E4F1-like [Bos taurus]
CL3449.Contig1_All	1035	3.5641	4.831	ETS-related transcription factor Elf-5 [Bos taurus] >gi|68565398|sp|Q58DT0.1|ELF5_BOVIN RecName: Full=ETS-related transcription factor Elf-5; AltName: Full=E74-like factor 5 >gi|61553186|gb|AAX46364.1| E74-like factor 5 ESE-2a [Bos taurus] >gi|154425978|gb|AAI51527.1| E74-like factor 5 (ets domain transcription factor) [Bos taurus] >gi|296479726|gb|DAA21841.1| ETS-related transcription factor Elf…
CL3449.Contig2_All	2616	0.5806	0.671	ETS-related transcription factor Elf-5 [Bos taurus] >gi|68565398|sp|Q58DT0.1|ELF5_BOVIN RecName: Full=ETS-related transcription factor Elf-5; AltName: Full=E74-like factor 5 >gi|61553186|gb|AAX46364.1| E74-like factor 5 ESE-2a [Bos taurus] >gi|154425978|gb|AAI51527.1| E74-like factor 5 (ets domain transcription factor) [Bos taurus] >gi|296479726|gb|DAA21841.1| ETS-related transcription factor Elf…
CL3449.Contig3_All	2439	0.3559	0.3053	ETS-related transcription factor Elf-5 [Bos taurus] >gi|68565398|sp|Q58DT0.1|ELF5_BOVIN RecName: Full=ETS-related transcription factor Elf-5; AltName: Full=E74-like factor 5 >gi|61553186|gb|AAX46364.1| E74-like factor 5 ESE-2a [Bos taurus] >gi|154425978|gb|AAI51527.1| E74-like factor 5 (ets domain transcription factor) [Bos taurus] >gi|296479726|gb|DAA21841.1| ETS-related transcription factor Elf…
CL3460.Contig1_All	861	0.126	0.2471	activating transcription factor 2 [Bos taurus]
CL3460.Contig2_All	460	1.7689	1.1564	activating transcription factor 2 [Bos taurus]
CL3460.Contig3_All	1872	4.9263	2.2448	activating transcription factor 2 [Bos taurus]
CL3485.Contig1_All	1419	2.9819	2.699	bromodomain and PHD finger containing, 1-like isoform 2 [Bos taurus]
CL3485.Contig2_All	906	0.2395	0.2348	PREDICTED: peregrin isoform 2 [Equus caballus]
CL352.Contig1_All	2352	0.1384	0.1357	transcription termination factor 1 [Bos taurus] >gi|151556898|gb|AAI49057.1| TTF1 protein [Bos taurus] >gi|296482054|gb|DAA24169.1| transcription termination factor, RNA polymerase I [Bos taurus]
CL352.Contig2_All	2362	1.6995	1.5539	transcription termination factor 1 [Bos taurus] >gi|151556898|gb|AAI49057.1| TTF1 protein [Bos taurus] >gi|296482054|gb|DAA24169.1| transcription termination factor, RNA polymerase I [Bos taurus]
CL352.Contig3_All	2648	0.0615	0.5424	transcription termination factor 1 [Bos taurus] >gi|151556898|gb|AAI49057.1| TTF1 protein [Bos taurus] >gi|296482054|gb|DAA24169.1| transcription termination factor, RNA polymerase I [Bos taurus]
CL3541.Contig1_All	2086	1.5603	1.8105	PREDICTED: max-like protein X-like isoform 1 [Bos taurus]
CL3541.Contig2_All	2219	4.3271	4.6504	PREDICTED: max-like protein X-like isoform 2 [Sus scrofa]
CL3545.Contig2_All	2098	2.8184	4.158	nuclear factor 1 X-type [Homo sapiens] >gi|148223577|ref|NP_110493.1| NF1-X1 protein [Rattus norvegicus] >gi|54696330|gb|AAV38537.1| nuclear factor I/X (CCAAT-binding transcription factor) [Homo sapiens]
CL3545.Contig3_All	2346	0.7631	1.0657	nuclear factor I/X (CCAAT-binding transcription factor), isoform CRA_d [Homo sapiens]
CL3631.Contig1_All	954	2.9	3.6242	PREDICTED: LOW QUALITY PROTEIN: transcription factor GATA-6 [Bos taurus]
CL3631.Contig2_All	587	0.1848	0.3625	GATA binding protein 6-like [Bos taurus]
CL3687.Contig1_All	1280	2.1614	0.8727	cyclic AMP-dependent transcription factor ATF-1 [Bos taurus] >gi|122132200|sp|Q08DA8.1|ATF1_BOVIN RecName: Full=Cyclic AMP-dependent transcription factor ATF-1; Short=cAMP-dependent transcription factor ATF-1; AltName: Full=Activating transcription factor 1 >gi|115305226|gb|AAI23856.1| Activating transcription factor 1 [Bos taurus] >gi|296487793|gb|DAA29906.1| cyclic AMP-dependent transcription f…
CL37.Contig1_All	4255	3.608	1.7627	PREDICTED: transcription factor 12-like [Pongo abelii]
CL37.Contig2_All	3465	0.5793	0.307	PREDICTED: transcription factor 12 isoform 3 [Loxodonta africana]
CL3734.Contig1_All	1373	5.1758	7.4771	transcription factor MafK [Bos taurus] >gi|296473107|gb|DAA15222.1| v-maf musculoaponeurotic fibrosarcoma oncogene family, protein K-like [Bos taurus]
CL3734.Contig2_All	1501	5.8548	4.9613	transcription factor MafK [Bos taurus] >gi|296473107|gb|DAA15222.1| v-maf musculoaponeurotic fibrosarcoma oncogene family, protein K-like [Bos taurus]
CL3734.Contig4_All	261	2.9098	9.9863	PREDICTED: transcription factor MafF-like [Loxodonta africana]
CL3744.Contig1_All	1206	3.5985	2.5582	PBX/knotted 1 homeobox 1 [Bos taurus]
CL3761.Contig1_All	930	14.2909	16.2436	dr1-associated corepressor [Bos taurus] >gi|122142908|sp|Q2YDP3.1|NC2A_BOVIN RecName: Full=Dr1-associated corepressor; AltName: Full=Dr1-associated protein 1; AltName: Full=Negative co-factor 2-alpha; Short=NC2-alpha >gi|82571601|gb|AAI10128.1| DR1-associated protein 1 (negative cofactor 2 alpha) [Bos taurus] >gi|296471467|gb|DAA13582.1| dr1-associated corepressor [Bos taurus]
CL377.Contig4_All	4686	4.6074	13.8599	probable palmitoyltransferase ZDHHC5 [Bos taurus] >gi|296479517|gb|DAA21632.1| zinc finger, DHHC domain containing 5-like [Bos taurus]
CL3896.Contig2_All	1660	0	0.032	PREDICTED: grainyhead-like protein 3 homolog [Bos taurus] >gi|359063400|ref|XP_002685819.2| PREDICTED: grainyhead-like protein 3 homolog [Bos taurus]
CL3896.Contig3_All	2580	0.1682	0.0412	PREDICTED: grainyhead-like protein 3 homolog [Bos taurus] >gi|359063400|ref|XP_002685819.2| PREDICTED: grainyhead-like protein 3 homolog [Bos taurus]
CL3902.Contig1_All	1619	0.4021	0.23	Friend leukemia integration 1 transcription factor [Bos taurus] >gi|122145919|sp|Q29RS8.1|FLI1_BOVIN RecName: Full=Friend leukemia integration 1 transcription factor; AltName: Full=Proto-oncogene Fli-1 >gi|88954137|gb|AAI14043.1| Friend leukemia virus integration 1 [Bos taurus]
CL3902.Contig2_All	1707	1.0169	1.3088	Friend leukemia integration 1 transcription factor [Bos taurus] >gi|122145919|sp|Q29RS8.1|FLI1_BOVIN RecName: Full=Friend leukemia integration 1 transcription factor; AltName: Full=Proto-oncogene Fli-1 >gi|88954137|gb|AAI14043.1| Friend leukemia virus integration 1 [Bos taurus]
CL3930.Contig1_All	4704	1.6722	1.4926	Sterol regulatory element Binding Protein family member (sbp-1)-like [Bos taurus]
CL3930.Contig2_All	4684	3.0575	4.0882	Sterol regulatory element Binding Protein family member (sbp-1)-like [Bos taurus]
CL397.Contig1_All	760	0.9279	1.1898	myocyte enhancer factor 2D [Homo sapiens]
CL397.Contig2_All	5741	1.5591	1.4083	myocyte-specific enhancer factor 2D [Bos taurus] >gi|323387857|gb|ADX60068.1| myocyte enhancer factor 2D [Bos taurus]
CL397.Contig3_All	6077	1.098	1.5055	myocyte-specific enhancer factor 2D [Bos taurus] >gi|323387857|gb|ADX60068.1| myocyte enhancer factor 2D [Bos taurus]
CL3980.Contig1_All	1580	0.8927	1.8516	SREBP-1 [Capra hircus]
CL3980.Contig2_All	4252	6.4301	12.4098	sterol regulatory element binding transcription factor 1 [Capra hircus]
CL3999.Contig1_All	1255	0.3026	0.2967	PREDICTED: transcription factor-like 5 protein isoform 2 [Pan troglodytes]
CL3999.Contig2_All	626	0.6933	0.3399	transcription factor-like 5 (basic helix-loop-helix) [Bos taurus]
CL3999.Contig3_All	1569	0.7606	1.2205	PREDICTED: transcription factor-like 5 protein isoform 2 [Pan troglodytes]
CL4025.Contig1_All	3909	0.2498	0.5035	general transcription factor 3C polypeptide 1 [Bos taurus] >gi|296473320|gb|DAA15435.1| general transcription factor IIIC, polypeptide 1, alpha 220kDa [Bos taurus]
CL4025.Contig2_All	3988	1.6051	1.2805	general transcription factor 3C polypeptide 1 [Bos taurus] >gi|296473320|gb|DAA15435.1| general transcription factor IIIC, polypeptide 1, alpha 220kDa [Bos taurus]
CL4085.Contig1_All	2095	7.3538	10.2068	serum response factor [Bos taurus] >gi|296474481|gb|DAA16596.1| serum response factor (c-fos serum response element-binding transcription factor)-like [Bos taurus]
CL4085.Contig2_All	1248	0.3912	0.1705	PREDICTED: serum response factor [Cavia porcellus]
CL4086.Contig1_All	2323	1.1676	0.6182	serine/threonine-protein phosphatase 2B catalytic subunit gamma isoform [Oryctolagus cuniculus] >gi|23321332|gb|AAN23152.1| calcineurin A alpha [Oryctolagus cuniculus]
CL4086.Contig2_All	2390	0.3178	0.4006	basic transcription factor 3 [Xenopus (Silurana) tropicalis]
CL4086.Contig3_All	2628	1.2798	1.5788	PREDICTED: transcription factor BTF3-like [Callithrix jacchus]
CL4087.Contig1_All	2753	2.1281	2.6084	ETS-related transcription factor Elf-4 [Bos taurus] >gi|296471286|gb|DAA13401.1| E74-like factor 4 (ets domain transcription factor) [Bos taurus]
CL4087.Contig2_All	1823	0.3868	0.3501	ETS-related transcription factor Elf-4 [Bos taurus] >gi|296471286|gb|DAA13401.1| E74-like factor 4 (ets domain transcription factor) [Bos taurus]
CL4087.Contig3_All	1099	0.4442	0.4356	ETS-related transcription factor Elf-4 [Bos taurus] >gi|296471286|gb|DAA13401.1| E74-like factor 4 (ets domain transcription factor) [Bos taurus]
CL4100.Contig1_All	1939	2.9096	2.4415	homeobox and leucine zipper encoding [Bos taurus]
CL4100.Contig2_All	1610	1.4151	1.2885	homeobox and leucine zipper encoding [Bos taurus]
CL4161.Contig1_All	1278	2.9288	2.9551	hairy and enhancer of split 4-like isoform 1 [Bos taurus]
CL4161.Contig2_All	1189	1.5968	2.5053	hairy and enhancer of split 4-like isoform 1 [Bos taurus]
CL422.Contig2_All	3720	21.3781	34.3604	RecName: Full=Transcription factor IIIB 50 kDa subunit; AltName: Full=B-related factor 2; Short=BRF-2 >gi|88758699|gb|AAI13271.1| Zinc finger protein 36, C3H type-like 2 [Bos taurus] >gi|296472324|gb|DAA14439.1| transcription factor IIIB 50 kDa subunit [Bos taurus]
CL4227.Contig1_All	3163	1.6465	3.1952	PREDICTED: nucleolar transcription factor 1 isoform 2 [Bos taurus]
CL4227.Contig2_All	3769	12.781	13.0264	PREDICTED: nucleolar transcription factor 1 isoform 2 [Bos taurus]
CL4297.Contig1_All	1482	0.9517	0.3948	PREDICTED: protein dopey-1 isoform 1 [Canis lupus familiaris]
CL4297.Contig2_All	2325	2.2399	1.8531	PREDICTED: protein dopey-1 [Bos taurus] >gi|359068689|ref|XP_003586505.1| PREDICTED: protein dopey-1 isoform 2 [Bos taurus]
CL4320.Contig1_All	1307	3.5279	2.564	forkhead box protein O3 [Bos taurus] >gi|296484163|gb|DAA26278.1| forkhead box O3 [Bos taurus]
CL4336.Contig1_All	2333	3.7436	5.5176	transcription factor AP-2 gamma [Bos taurus] >gi|111307220|gb|AAI20402.1| Transcription factor AP-2 gamma (activating enhancer binding protein 2 gamma) [Bos taurus] >gi|296481089|gb|DAA23204.1| transcription factor AP-2 gamma [Bos taurus]
CL4336.Contig2_All	2333	1.3486	1.7328	transcription factor AP-2 gamma [Bos taurus] >gi|111307220|gb|AAI20402.1| Transcription factor AP-2 gamma (activating enhancer binding protein 2 gamma) [Bos taurus] >gi|296481089|gb|DAA23204.1| transcription factor AP-2 gamma [Bos taurus]
CL4392.Contig1_All	4703	0.6344	0.4072	PREDICTED: nucleosome-remodeling factor subunit BPTF isoform 1 [Bos taurus]
CL4392.Contig2_All	8732	48.8983	54.3678	PREDICTED: nucleosome-remodeling factor subunit BPTF isoform 1 [Bos taurus]
CL4421.Contig1_All	1603	0.0677	0	PREDICTED: zinc finger protein 512B-like [Bos taurus] >gi|359071788|ref|XP_003586874.1| PREDICTED: zinc finger protein 512B-like [Bos taurus]
CL4421.Contig2_All	3401	4.8968	4.9892	PREDICTED: zinc finger protein 512B-like [Bos taurus] >gi|359071788|ref|XP_003586874.1| PREDICTED: zinc finger protein 512B-like [Bos taurus]
CL4446.Contig1_All	1105	5.9402	5.6321	ral guanine nucleotide dissociation stimulator-like 2 [Bos taurus] >gi|111308472|gb|AAI19935.1| Ral guanine nucleotide dissociation stimulator-like 2 [Bos taurus] >gi|296474557|gb|DAA16672.1| ral guanine nucleotide dissociation stimulator-like 2 [Bos taurus]
CL4446.Contig2_All	341	26.4077	27.142	YY1 transcription factor, isoform CRA_a [Homo sapiens]
CL4449.Contig1_All	2668	0.366	0.3788	PREDICTED: E3 SUMO-protein ligase CBX4 [Sus scrofa]
CL4449.Contig2_All	2558	0.8059	0.9357	transcriptional repressor protein YY1 [Bos taurus] >gi|146186966|gb|AAI40677.1| YY1 protein [Bos taurus]
CL4449.Contig3_All	368	25.0599	26.8852	transcription factor YY1 [Ovis aries]
CL445.Contig1_All	2527	1.331	1.1367	PREDICTED: thyroid transcription factor 1-associated protein 26-like [Bos taurus]
CL445.Contig2_All	1457	0.968	0.8762	PREDICTED: thyroid transcription factor 1-associated protein 26-like [Bos taurus]
CL445.Contig4_All	1849	2.0537	1.0357	PREDICTED: thyroid transcription factor 1-associated protein 26-like [Bos taurus]
CL445.Contig8_All	1285	0.8865	0.9107	PREDICTED: thyroid transcription factor 1-associated protein 26-like [Bos taurus]
CL4506.Contig1_All	3082	0.4752	0.535	glycogen synthase kinase-3 beta [Bos taurus] >gi|148877449|gb|AAI46177.1| LOC790875 protein [Bos taurus]
CL4506.Contig2_All	3043	0.1248	0.0524	glycogen synthase kinase-3 beta [Ovis aries] >gi|164653337|gb|ABY65117.1| glycogen synthase kinase-3 beta [Ovis aries]
CL4506.Contig4_All	2957	0.8989	1.0973	glycogen synthase kinase-3 beta [Ovis aries] >gi|164653337|gb|ABY65117.1| glycogen synthase kinase-3 beta [Ovis aries]
CL4611.Contig1_All	2589	6.4535	6.8211	TNF receptor-associated factor 5-like [Bos taurus]
CL4611.Contig2_All	1671	0.8765	2.4511	PREDICTED: TNF receptor-associated factor 2 isoform 2 [Bos taurus] >gi|359070772|ref|XP_002691752.2| PREDICTED: TNF receptor-associated factor 2 [Bos taurus]
CL4623.Contig1_All	2039	1.4633	1.4609	GTF2I repeat domain containing 1 isoform 1 [Bos taurus]
CL4623.Contig2_All	2338	0.1856	0.1365	GTF2I repeat domain containing 1 isoform 1 [Bos taurus]
CL4623.Contig3_All	2273	1.1933	0.7723	GTF2I repeat domain containing 1 isoform 1 [Bos taurus]
CL4625.Contig1_All	2273	1.4081	1.1467	transcription initiation factor TFIID subunit 2 [Bos taurus]
CL4625.Contig2_All	2429	2.948	1.2701	TAF2 RNA polymerase II, TATA box binding protein (TBP)-associated factor, 150kDa [Bos taurus]
CL4635.Contig1_All	1436	0.5666	1.2224	POU domain-containing transcription factor EmbFL-like [Bos taurus]
CL4635.Contig2_All	823	0.5273	1.0341	POU domain-containing transcription factor EmbFL-like [Bos taurus]
CL4635.Contig3_All	325	0	0.6547	POU domain-containing transcription factor EmbFL-like [Bos taurus]
CL4644.Contig1_All	1273	0.1278	0.2089	PREDICTED: runt-related transcription factor 1 isoform 2 [Canis lupus familiaris]
CL4644.Contig2_All	1081	0	0	PREDICTED: runt-related transcription factor 1-like isoform 3 [Cavia porcellus]
CL4644.Contig3_All	2672	0.2639	0.4778	PREDICTED: runt-related transcription factor 1-like isoform 3 [Oryctolagus cuniculus]
CL4644.Contig4_All	3056	0.4083	0.4526	runt-related transcription factor 1 isoform AML1b [Homo sapiens] >gi|215274205|sp|Q01196.3|RUNX1_HUMAN RecName: Full=Runt-related transcription factor 1; AltName: Full=Acute myeloid leukemia 1 protein; AltName: Full=Core-binding factor subunit alpha-2; Short=CBF-alpha-2; AltName: Full=Oncogene AML-1; AltName: Full=Polyomavirus enhancer-binding protein 2 alpha B subunit; Short=PEA2-alpha B; Short=…
CL4645.Contig1_All	4052	38.3559	68.9713	primary amine oxidase, lung isozyme [Bos taurus] >gi|75068368|sp|Q9TTK6.3|AOC3_BOVIN RecName: Full=Membrane primary amine oxidase; AltName: Full=Copper amine oxidase; AltName: Full=Semicarbazide-sensitive amine oxidase; Short=SSAO; AltName: Full=Vascular adhesion protein 1; Short=VAP-1 >gi|6682825|dbj|BAA88896.1| semicarbazide-sensitive amine oxidase [Bos taurus] >gi|146186849|gb|AAI40658.1| AOC3…
CL4704.Contig1_All	3505	6.6706	8.4834	PREDICTED: RING finger protein 31 [Sus scrofa]
CL4704.Contig2_All	2711	0.08	0.0392	PREDICTED: RING finger protein 31 [Sus scrofa]
CL4719.Contig1_All	2126	0.4338	0.4253	transcription factor HES-2 [Homo sapiens] >gi|12643954|sp|Q9Y543.1|HES2_HUMAN RecName: Full=Transcription factor HES-2; AltName: Full=Class B basic helix-loop-helix protein 40; Short=bHLHb40; AltName: Full=Hairy and enhancer of split 2 >gi|5327036|emb|CAB46198.1| hairy and enhancer of split 2 (Drosophila) [Homo sapiens] >gi|119591939|gb|EAW71533.1| hairy and enhancer of split 2 (Drosophila), isof…
CL4719.Contig2_All	2047	0.9275	0.5977	transcription factor HES-2 isoform 1 [Bos taurus] >gi|296479068|gb|DAA21183.1| hairy and enhancer of split 2 [Bos taurus]
CL4719.Contig3_All	2321	0.4207	0.3667	transcription factor HES-2 isoform 1 [Bos taurus] >gi|296479068|gb|DAA21183.1| hairy and enhancer of split 2 [Bos taurus]
CL4719.Contig4_All	2400	0.0904	0.1108	transcription factor HES-2 isoform 1 [Bos taurus] >gi|296479068|gb|DAA21183.1| hairy and enhancer of split 2 [Bos taurus]
CL4732.Contig1_All	2035	1.4928	1.1762	PREDICTED: dnaJ homolog subfamily A member 3, mitochondrial-like isoform 2 [Ailuropoda melanoleuca]
CL4732.Contig2_All	2644	0.1847	0.3621	PREDICTED: dnaJ homolog subfamily A member 3, mitochondrial-like isoform 2 [Ailuropoda melanoleuca]
CL4748.Contig1_All	1218	0.8908	1.3975	checkpoint suppressor 1-like [Bos taurus]
CL4748.Contig2_All	1152	0.9889	0.8311	forkhead box protein N3 [Bos taurus]
CL4764.Contig1_All	2740	1.3265	0.7571	PREDICTED: transcriptional adapter 2-alpha [Equus caballus]
CL4764.Contig2_All	2108	0.6691	0.1766	PREDICTED: transcriptional adapter 2-alpha [Equus caballus]
CL4808.Contig1_All	3584	1.8769	12.1107	transcription factor 25 [Bos taurus] >gi|148745422|gb|AAI42263.1| TCF25 protein [Bos taurus]
CL4808.Contig2_All	2182	0.2486	0.8045	transcription factor 25 [Bos taurus] >gi|148745422|gb|AAI42263.1| TCF25 protein [Bos taurus]
CL4808.Contig3_All	3424	19.2971	7.3015	transcription factor 25 [Bos taurus] >gi|148745422|gb|AAI42263.1| TCF25 protein [Bos taurus]
CL4847.Contig1_All	1037	2.2494	1.5388	protein Dr1 [Homo sapiens] >gi|114051614|ref|NP_001039984.1| protein Dr1 [Bos taurus] >gi|401162|sp|Q01658.1|NC2B_HUMAN RecName: Full=Protein Dr1; AltName: Full=Down-regulator of transcription 1; AltName: Full=Negative cofactor 2-beta; Short=NC2-beta; AltName: Full=TATA-binding protein-associated phosphoprotein >gi|181757|gb|AAA58442.1| TATA binding protein-associated phosphoprotein [Homo sapiens…
CL4847.Contig2_All	1090	1.6423	0.7808	protein Dr1 [Homo sapiens] >gi|114051614|ref|NP_001039984.1| protein Dr1 [Bos taurus] >gi|401162|sp|Q01658.1|NC2B_HUMAN RecName: Full=Protein Dr1; AltName: Full=Down-regulator of transcription 1; AltName: Full=Negative cofactor 2-beta; Short=NC2-beta; AltName: Full=TATA-binding protein-associated phosphoprotein >gi|181757|gb|AAA58442.1| TATA binding protein-associated phosphoprotein [Homo sapiens…
CL493.Contig1_All	3069	0.2298	0.364	transcription factor AP2-alpha [Sus scrofa]
CL493.Contig2_All	2927	0.0371	0.1817	Transcription factor AP-2 beta [Heterocephalus glaber]
CL493.Contig3_All	2910	0.3728	0.5301	transcription factor AP2-alpha [Sus scrofa]
CL493.Contig4_All	2900	0.4302	0.6053	transcription factor AP-2-beta isoform 1 [Mus musculus] >gi|152031558|sp|Q61313.2|AP2B_MOUSE RecName: Full=Transcription factor AP-2-beta; Short=AP2-beta; AltName: Full=Activating enhancer-binding protein 2-beta
CL493.Contig5_All	1189	0	0	transcription factor AP-2 beta (activating enhancer binding protein 2 beta), isoform CRA_a [Homo sapiens]
CL493.Contig6_All	1162	0	0	PREDICTED: transcription factor AP-2-beta isoform 1 [Nomascus leucogenys]
CL493.Contig7_All	3059	0.0355	0.2087	transcription factor AP-2-beta isoform 1 [Mus musculus] >gi|152031558|sp|Q61313.2|AP2B_MOUSE RecName: Full=Transcription factor AP-2-beta; Short=AP2-beta; AltName: Full=Activating enhancer-binding protein 2-beta
CL493.Contig8_All	3086	0.0352	0.2068	Transcription factor AP-2 beta [Heterocephalus glaber]
CL4930.Contig1_All	4114	2.5845	2.379	bromodomain-containing protein 2 [Bos taurus] >gi|108935958|sp|Q32S26.1|BRD2_BOVIN RecName: Full=Bromodomain-containing protein 2 >gi|63169167|gb|AAY34703.1| bromodomain containing 2 [Bos taurus] >gi|296474561|gb|DAA16676.1| bromodomain-containing protein 2 [Bos taurus]
CL4930.Contig3_All	4027	1.0103	0.9114	bromodomain-containing protein 2 [Bos taurus] >gi|108935958|sp|Q32S26.1|BRD2_BOVIN RecName: Full=Bromodomain-containing protein 2 >gi|63169167|gb|AAY34703.1| bromodomain containing 2 [Bos taurus] >gi|296474561|gb|DAA16676.1| bromodomain-containing protein 2 [Bos taurus]
CL4930.Contig4_All	3455	0.7694	0.6158	bromodomain containing 2 [Mustela putorius furo]
CL4978.Contig2_All	4344	19.3437	19.6899	CREB-binding protein [Bos taurus] >gi|296473434|gb|DAA15549.1| CREB binding protein [Bos taurus]
CL4980.Contig1_All	987	36.4946	34.9225	nascent polypeptide-associated complex subunit alpha isoform b [Homo sapiens] >gi|356582415|ref|NP_001239186.1| nascent polypeptide-associated complex subunit alpha [Canis lupus familiaris] >gi|356582418|ref|NP_001239187.1| nascent polypeptide-associated complex subunit alpha [Canis lupus familiaris] >gi|71151996|sp|Q13765.1|NACA_HUMAN RecName: Full=Nascent polypeptide-associated complex subunit …
CL4980.Contig2_All	848	187.37	93.839	nascent polypeptide-associated complex subunit alpha isoform b [Homo sapiens] >gi|356582415|ref|NP_001239186.1| nascent polypeptide-associated complex subunit alpha [Canis lupus familiaris] >gi|356582418|ref|NP_001239187.1| nascent polypeptide-associated complex subunit alpha [Canis lupus familiaris] >gi|71151996|sp|Q13765.1|NACA_HUMAN RecName: Full=Nascent polypeptide-associated complex subunit …
CL4984.Contig3_All	4122	6.567	7.9879	zinc finger, MYND-type containing 8-like isoform 2 [Bos taurus]
CL5013.Contig1_All	4526	0.036	0.0235	HMG box transcription factor BBX [Bos taurus] >gi|296491469|gb|DAA33522.1| bobby sox homolog [Bos taurus]
CL5013.Contig2_All	4600	0.5189	0.5666	HMG box transcription factor BBX [Bos taurus] >gi|296491469|gb|DAA33522.1| bobby sox homolog [Bos taurus]
CL5144.Contig1_All	410	0.5292	2.7245	zinc finger transcription factor Trps1 [Bos taurus] >gi|296480517|gb|DAA22632.1| trichorhinophalangeal syndrome I [Bos taurus]
CL5144.Contig2_All	5641	7.4432	4.2056	zinc finger transcription factor Trps1 [Bos taurus] >gi|296480517|gb|DAA22632.1| trichorhinophalangeal syndrome I [Bos taurus]
CL5155.Contig1_All	3441	6.9681	6.5853	toll-like receptor 4 precursor [Ovis aries] >gi|198281858|emb|CAQ37825.1| Toll-like receptor 4 [Ovis aries] >gi|325071213|gb|ADY75715.1| toll-like receptor 4 [Ovis aries]
CL5155.Contig2_All	1671	0.1299	1.6871	toll-like receptor 4 precursor [Ovis aries] >gi|198281858|emb|CAQ37825.1| Toll-like receptor 4 [Ovis aries] >gi|325071213|gb|ADY75715.1| toll-like receptor 4 [Ovis aries]
CL5172.Contig1_All	436	3.2349	2.562	caspase recruitment domain protein 9 [Bos taurus]
CL5172.Contig2_All	351	1.0819	0.1515	caspase recruitment domain protein 9 [Bos taurus]
CL5183.Contig1_All	280	0	0.3799	PREDICTED: LOW QUALITY PROTEIN: NAC-alpha domain-containing protein 1 [Bos taurus]
CL5183.Contig2_All	486	3.4602	3.174	PREDICTED: LOW QUALITY PROTEIN: NAC-alpha domain-containing protein 1 [Bos taurus]
CL5198.Contig1_All	2015	0.9423	1.2671	transcription factor 7-like 1 (T-cell specific, HMG-box) [Bos taurus]
CL5198.Contig2_All	2030	0.8017	0.8123	transcription factor 7-like 1 (T-cell specific, HMG-box) [Bos taurus]
CL5198.Contig3_All	2084	0.7809	0.7912	PREDICTED: transcription factor 7-like 2 isoform 3 [Sus scrofa]
CL5198.Contig4_All	2099	0.6978	0.7349	T-cell factor-4 variant L [Homo sapiens]
CL5248.Contig1_All	2159	1.4322	1.084	bromodomain containing 8 isoform 1 [Bos taurus]
CL5248.Contig2_All	2000	1.0849	0.6915	bromodomain containing 8 isoform 1 [Bos taurus]
CL532.Contig1_All	2511	0.8209	0.3178	histone H4 transcription factor [Bos taurus]
CL532.Contig2_All	2426	0.7155	0.285	histone H4 transcription factor [Bos taurus]
CL532.Contig3_All	2193	0.7916	0.2911	histone H4 transcription factor [Bos taurus]
CL532.Contig4_All	2135	0.7623	0.3239	histone H4 transcription factor [Bos taurus]
CL532.Contig5_All	1678	0.0647	0.0634	histone H4 transcription factor [Bos taurus]
CL532.Contig6_All	1763	0.0308	0	histone H4 transcription factor [Bos taurus]
CL532.Contig7_All	1292	0.084	0.0412	histone H4 transcription factor [Bos taurus]
CL532.Contig8_All	877	0.1237	0	histone H4 transcription factor [Bos taurus]
CL532.Contig9_All	792	0.0685	0	histone H4 transcription factor [Bos taurus]
CL5323.Contig1_All	2460	2.2052	4.0218	transcription factor Dp-1 [Bos taurus] >gi|122142588|sp|Q17QZ4.1|TFDP1_BOVIN RecName: Full=Transcription factor Dp-1 >gi|109658174|gb|AAI18104.1| Transcription factor Dp-1 [Bos taurus] >gi|296481587|gb|DAA23702.1| transcription factor Dp-1 [Bos taurus]
CL5323.Contig2_All	1997	5.5415	5.0608	transcription factor Dp-1 [Bos taurus] >gi|122142588|sp|Q17QZ4.1|TFDP1_BOVIN RecName: Full=Transcription factor Dp-1 >gi|109658174|gb|AAI18104.1| Transcription factor Dp-1 [Bos taurus] >gi|296481587|gb|DAA23702.1| transcription factor Dp-1 [Bos taurus]
CL5376.Contig1_All	2513	2.3529	2.286	beta-arrestin-1 [Bos taurus] >gi|114210|sp|P17870.1|ARRB1_BOVIN RecName: Full=Beta-arrestin-1; AltName: Full=Arrestin beta-1; AltName: Full=Arrestin-2 >gi|20150532|pdb|1JSY|A Chain A, Crystal Structure Of Bovine Arrestin-2 >gi|88191944|pdb|1ZSH|A Chain A, Crystal Structure Of Bovine Arrestin-2 In Complex With Inositol Hexakisphosphate (Ip6) >gi|260099864|pdb|2WTR|A Chain A, Full Length Arrestin2 …
CL5376.Contig2_All	2465	2.1787	2.87	beta-arrestin-1 isoform B [Homo sapiens] >gi|119595368|gb|EAW74962.1| arrestin, beta 1, isoform CRA_c [Homo sapiens] >gi|209944101|gb|ACI96306.1| arrestin beta 1 transcript variant 2 [Homo sapiens]
CL5435.Contig1_All	1782	6.5754	7.94	mediator of RNA polymerase II transcription, subunit 25 homolog (yeast), isoform CRA_b [Homo sapiens]
CL5435.Contig2_All	949	0.7431	0.4484	PREDICTED: prostate tumor-overexpressed gene 1 protein homolog [Equus caballus]
CL5509.Contig1_All	2127	4.0041	4.7765	Golgi resident protein GCP60 [Bos taurus] >gi|296479320|gb|DAA21435.1| acyl-Coenzyme A binding domain containing 3 [Bos taurus]
CL5523.Contig1_All	1047	0.4145	0.508	dimethyladenosine transferase 2, mitochondrial [Bos taurus] >gi|122138757|sp|Q32LD4.1|TFB2M_BOVIN RecName: Full=Dimethyladenosine transferase 2, mitochondrial; AltName: Full=Mitochondrial 12S rRNA dimethylase 2; AltName: Full=Mitochondrial transcription factor B2; Short=mtTFB2; AltName: Full=S-adenosylmethionine-6-N', N'-adenosyl(rRNA) dimethyltransferase 2; Flags: Precursor >gi|81673681|gb|AAI09…
CL5523.Contig2_All	1627	3.3342	1.2423	dimethyladenosine transferase 2, mitochondrial [Bos taurus] >gi|122138757|sp|Q32LD4.1|TFB2M_BOVIN RecName: Full=Dimethyladenosine transferase 2, mitochondrial; AltName: Full=Mitochondrial 12S rRNA dimethylase 2; AltName: Full=Mitochondrial transcription factor B2; Short=mtTFB2; AltName: Full=S-adenosylmethionine-6-N', N'-adenosyl(rRNA) dimethyltransferase 2; Flags: Precursor >gi|81673681|gb|AAI09…
CL5550.Contig2_All	540	1.5069	0.0985	PREDICTED: homeobox protein Hox-B7 [Macaca mulatta]
CL5560.Contig1_All	349	2.1761	0.1524	BTB and CNC homology 1, basic leucine zipper transcription factor 2 variant [Homo sapiens]
CL5566.Contig1_All	3335	4.9449	7.9908	forkhead box protein O4 [Bos taurus] >gi|151556296|gb|AAI48035.1| FOXO4 protein [Bos taurus] >gi|296470813|gb|DAA12928.1| forkhead box O4 [Bos taurus]
CL5566.Contig2_All	1556	0	0.0684	forkhead box protein O4 [Bos taurus] >gi|151556296|gb|AAI48035.1| FOXO4 protein [Bos taurus] >gi|296470813|gb|DAA12928.1| forkhead box O4 [Bos taurus]
CL5567.Contig1_All	1056	0.3082	0.0504	PREDICTED: nuclear transcription factor Y subunit alpha-like isoform 1 [Pongo abelii]
CL5567.Contig2_All	1256	3.6712	2.6257	PREDICTED: nuclear transcription factor Y subunit alpha-like isoform 1 [Pongo abelii]
CL5623.Contig1_All	1629	5.3614	2.5143	PREDICTED: terminal uridylyltransferase 4 isoform 2 [Equus caballus]
CL5694.Contig1_All	364	1.7884	0.2923	Transcription factor TFIIIB component B homolog [Bos taurus]
CL5694.Contig2_All	363	1.4944	0.2931	Transcription factor TFIIIB component B homolog [Bos taurus]
CL5729.Contig1_All	1624	10.4553	6.6818	C15H11ORF34 protein [Bos taurus]
CL5745.Contig1_All	1731	10.7492	13.9818	PREDICTED: homeobox protein Meis3 [Canis lupus familiaris]
CL5754.Contig2_All	1772	1.2245	0.6604	PREDICTED: uncharacterized protein C11orf61 [Bos taurus] >gi|297491931|ref|XP_002699259.1| PREDICTED: uncharacterized protein C11orf61 isoform 1 [Bos taurus]
CL5783.Contig1_All	1332	6.0275	3.6739	GA binding protein beta chain [Mustela putorius furo]
CL5783.Contig2_All	299	1.6329	0.1779	PREDICTED: GA-binding protein subunit beta-1-like [Bos taurus]
CL581.Contig1_All	886	0	0.4803	ETS-related transcription factor Elf-3 [Bos taurus] >gi|148743830|gb|AAI42206.1| ELF3 protein [Bos taurus] >gi|296478845|gb|DAA20960.1| E74-like factor 3 (ets domain transcription factor, epithelial-specific ) [Bos taurus]
CL581.Contig2_All	1724	2.5173	4.9983	ETS-related transcription factor Elf-3 [Bos taurus] >gi|148743830|gb|AAI42206.1| ELF3 protein [Bos taurus] >gi|296478845|gb|DAA20960.1| E74-like factor 3 (ets domain transcription factor, epithelial-specific ) [Bos taurus]
CL5868.Contig1_All	274	0.5939	1.1648	Pre-B-cell leukemia transcription factor 3, partial [Heterocephalus glaber]
CL5868.Contig2_All	2039	4.8421	8.1653	PREDICTED: pre-B-cell leukemia transcription factor 3-like [Equus caballus]
CL592.Contig1_All	1766	0.0922	0.1506	excision repair cross-complementing rodent repair deficiency, complementation group 5 [Bos taurus] >gi|77567831|gb|AAI07529.1| Excision repair cross-complementing rodent repair deficiency, complementation group 5 [Bos taurus] >gi|296481618|gb|DAA23733.1| XPG-complementing protein [Bos taurus]
CL592.Contig2_All	793	0.5473	0.4695	excision repair cross-complementing rodent repair deficiency, complementation group 5 [Bos taurus] >gi|77567831|gb|AAI07529.1| Excision repair cross-complementing rodent repair deficiency, complementation group 5 [Bos taurus] >gi|296481618|gb|DAA23733.1| XPG-complementing protein [Bos taurus]
CL592.Contig3_All	3876	6.452	5.6266	excision repair cross-complementing rodent repair deficiency, complementation group 5 [Bos taurus] >gi|77567831|gb|AAI07529.1| Excision repair cross-complementing rodent repair deficiency, complementation group 5 [Bos taurus] >gi|296481618|gb|DAA23733.1| XPG-complementing protein [Bos taurus]
CL5949.Contig2_All	1018	1.8651	2.2468	rCG44043 [Rattus norvegicus]
CL5964.Contig1_All	1405	29.1892	39.1464	transcription factor HES-1 [Bos taurus] >gi|84029306|sp|Q3ZBG4.1|HES1_BOVIN RecName: Full=Transcription factor HES-1; AltName: Full=Hairy and enhancer of split 1 >gi|73586884|gb|AAI03310.1| Hairy and enhancer of split 1, (Drosophila) [Bos taurus] >gi|296491306|gb|DAA33369.1| transcription factor HES-1 [Bos taurus]
CL5964.Contig2_All	529	0.2051	1.0055	PREDICTED: transcription factor HES-1 [Macaca mulatta]
CL6029.Contig1_All	635	0.2563	0.1675	RNA polymerase I-specific transcription initiation factor RRN3 [Bos taurus] >gi|296473372|gb|DAA15487.1| RRN3 RNA polymerase I transcription factor homolog [Bos taurus]
CL6029.Contig2_All	2073	11.3048	7.4156	RNA polymerase I-specific transcription initiation factor RRN3 [Bos taurus] >gi|296473372|gb|DAA15487.1| RRN3 RNA polymerase I transcription factor homolog [Bos taurus]
CL6052.Contig1_All	541	1.4038	4.0312	T-box transcription factor TBX2 [Bos taurus] >gi|296477038|gb|DAA19153.1| T-box 2 [Bos taurus]
CL6052.Contig2_All	867	0.3128	2.27	T-box transcription factor TBX2 [Bos taurus] >gi|296477038|gb|DAA19153.1| T-box 2 [Bos taurus]
CL6090.Contig1_All	967	7.8538	5.4457	PREDICTED: upstream-binding protein 1-like isoform 1 [Bos taurus]
CL6090.Contig2_All	1577	6.983	5.0595	PREDICTED: upstream-binding protein 1-like isoform 1 [Bos taurus]
CL6090.Contig3_All	1685	4.7325	4.0407	PREDICTED: upstream-binding protein 1-like [Bos taurus] >gi|359078107|ref|XP_003587658.1| PREDICTED: upstream-binding protein 1-like isoform 2 [Bos taurus]
CL6138.Contig1_All	2041	1.0366	0.6255	RecName: Full=Nuclear transcription factor Y subunit gamma; AltName: Full=CAAT box DNA-binding protein subunit C; AltName: Full=Nuclear transcription factor Y subunit C; Short=NF-YC >gi|59857963|gb|AAX08816.1| nuclear transcription factor Y, gamma [Bos taurus]
CL6138.Contig2_All	2203	1.182	2.0765	RecName: Full=Nuclear transcription factor Y subunit gamma; AltName: Full=CAAT box DNA-binding protein subunit C; AltName: Full=Nuclear transcription factor Y subunit C; Short=NF-YC >gi|59857963|gb|AAX08816.1| nuclear transcription factor Y, gamma [Bos taurus]
CL6208.Contig1_All	1231	0.3085	0.0864	ETS homologous factor [Bos taurus] >gi|122142942|sp|Q32LN0.1|EHF_BOVIN RecName: Full=ETS homologous factor; AltName: Full=ETS domain-containing transcription factor >gi|81673672|gb|AAI09504.1| Ets homologous factor [Bos taurus] >gi|296479715|gb|DAA21830.1| ETS homologous factor [Bos taurus]
CL6208.Contig2_All	1149	0.2361	0	ETS homologous factor [Bos taurus] >gi|122142942|sp|Q32LN0.1|EHF_BOVIN RecName: Full=ETS homologous factor; AltName: Full=ETS domain-containing transcription factor >gi|81673672|gb|AAI09504.1| Ets homologous factor [Bos taurus] >gi|296479715|gb|DAA21830.1| ETS homologous factor [Bos taurus]
CL6208.Contig3_All	1806	9.2815	7.0687	ETS homologous factor [Bos taurus] >gi|122142942|sp|Q32LN0.1|EHF_BOVIN RecName: Full=ETS homologous factor; AltName: Full=ETS domain-containing transcription factor >gi|81673672|gb|AAI09504.1| Ets homologous factor [Bos taurus] >gi|296479715|gb|DAA21830.1| ETS homologous factor [Bos taurus]
CL6226.Contig1_All	5079	0.2457	0.5341	transcription factor 20 (AR1) [Bos taurus]
CL6226.Contig2_All	5062	0.3322	0.4518	transcription factor 20 (AR1) [Bos taurus]
CL6286.Contig1_All	624	0.6085	1.0229	Putative transcription factor CR53 [Macaca mulatta]
CL6286.Contig2_All	560	0.8718	1.8997	Putative transcription factor CR53 [Macaca mulatta]
CL6311.Contig1_All	2100	0.3875	0.3546	bromodomain-containing protein 7 [Bos taurus] >gi|151554612|gb|AAI47948.1| BRD7 protein [Bos taurus] >gi|296477980|gb|DAA20095.1| bromodomain containing 7 [Bos taurus]
CL6311.Contig2_All	2369	1.58	1.5717	bromodomain-containing protein 7 [Bos taurus] >gi|151554612|gb|AAI47948.1| BRD7 protein [Bos taurus] >gi|296477980|gb|DAA20095.1| bromodomain containing 7 [Bos taurus]
CL6335.Contig1_All	721	1.0533	0.9591	PREDICTED: transcription factor Sp5-like [Sus scrofa]
CL6335.Contig2_All	529	0.3076	0	PREDICTED: transcription factor Sp5-like [Sus scrofa]
CL6396.Contig1_All	365	1.189	1.6031	RecName: Full=Putative homeodomain transcription factor 1 >gi|115304945|gb|AAI23861.1| Putative homeodomain transcription factor 1 [Bos taurus]
CL6396.Contig2_All	340	0.4787	0.4693	RecName: Full=Putative homeodomain transcription factor 1 >gi|115304945|gb|AAI23861.1| Putative homeodomain transcription factor 1 [Bos taurus]
CL6487.Contig2_All	3414	10.5666	7.728	PREDICTED: forkhead box protein J3 [Bos taurus]
CL6510.Contig1_All	1733	0.4069	0.399	myocyte-specific enhancer factor 2A [Bos taurus] >gi|238685487|sp|A2VDZ3.1|MEF2A_BOVIN RecName: Full=Myocyte-specific enhancer factor 2A >gi|126010713|gb|AAI33488.1| LOC407231 protein [Bos taurus] >gi|296475583|gb|DAA17698.1| myocyte enhancer factor 2A [Bos taurus]
CL6510.Contig2_All	1704	0.4775	0.4058	PREDICTED: myocyte-specific enhancer factor 2A isoform 5 [Pan troglodytes] >gi|332844801|ref|XP_003339324.1| PREDICTED: myocyte-specific enhancer factor 2A [Pan troglodytes]
CL6543.Contig10_All	2212	0	0.0481	myocyte-specific enhancer factor 2A [Bos taurus] >gi|238685487|sp|A2VDZ3.1|MEF2A_BOVIN RecName: Full=Myocyte-specific enhancer factor 2A >gi|126010713|gb|AAI33488.1| LOC407231 protein [Bos taurus] >gi|296475583|gb|DAA17698.1| myocyte enhancer factor 2A [Bos taurus]
CL6543.Contig11_All	2206	0	0.0241	PREDICTED: myocyte-specific enhancer factor 2A isoform 1 [Callithrix jacchus] >gi|296203961|ref|XP_002749119.1| PREDICTED: myocyte-specific enhancer factor 2A isoform 2 [Callithrix jacchus]
CL6563.Contig1_All	1910	2.6698	3.3698	PREDICTED: transcription factor AP-2-epsilon-like [Bos taurus]
CL6563.Contig2_All	1101	0.4434	0.1449	PREDICTED: transcription factor AP-2-epsilon-like [Bos taurus]
CL6594.Contig1_All	560	0.775	0.6649	transcription factor CP2-like protein 1 [Bos taurus] >gi|296490498|gb|DAA32611.1| transcription factor CP2-like 1 [Bos taurus]
CL6594.Contig2_All	831	3.6556	2.8804	transcription factor CP2-like protein 1 [Bos taurus] >gi|296490498|gb|DAA32611.1| transcription factor CP2-like 1 [Bos taurus]
CL6615.Contig1_All	3811	22.1487	26.1006	PREDICTED: heterogeneous nuclear ribonucleoprotein A0-like [Sus scrofa]
CL6615.Contig2_All	551	3.7412	1.1584	PREDICTED: transcriptional repressor protein YY1-like [Ailuropoda melanoleuca]
CL6615.Contig3_All	324	2.8463	1.6417	PREDICTED: transcription factor YY2-like [Sus scrofa]
CL6627.Contig1_All	268	0	1.7863	mediator of RNA polymerase II transcription subunit 30 [Bos taurus] >gi|108861914|sp|Q2YDF2.1|MED30_BOVIN RecName: Full=Mediator of RNA polymerase II transcription subunit 30; AltName: Full=Mediator complex subunit 30; AltName: Full=Thyroid hormone receptor-associated protein 6; AltName: Full=Thyroid hormone receptor-associated protein complex 25 kDa component; Short=Trap25 >gi|82571534|gb|AAI102…
CL770.Contig1_All	1067	5.8467	3.1905	transcription factor CP2, isoform CRA_a [Mus musculus]
CL770.Contig2_All	704	0.0771	0	transcription factor CP2, isoform CRA_a [Mus musculus]
CL796.Contig4_All	867	24.089	17.3013	cyclic AMP-dependent transcription factor ATF-5 [Bos taurus] >gi|296477594|gb|DAA19709.1| activating transcription factor 5-like [Bos taurus]
CL808.Contig1_All	1774	1.4372	4.1978	homeobox protein Meis2 [Bos taurus] >gi|296483388|gb|DAA25503.1| Meis homeobox 2 isoform 1 [Bos taurus]
CL808.Contig2_All	1762	1.8472	3.7736	myeloid ecotropic viral integration site 1, isoform CRA_a [Mus musculus]
CL808.Contig3_All	1820	1.1624	1.4905	myeloid ecotropic viral integration site 1, isoform CRA_a [Mus musculus]
CL808.Contig1_All	1774	1.4372	4.1978	homeobox protein Meis2 [Bos taurus] >gi|296483388|gb|DAA25503.1| Meis homeobox 2 isoform 1 [Bos taurus]
CL808.Contig2_All	1762	1.8472	3.7736	myeloid ecotropic viral integration site 1, isoform CRA_a [Mus musculus]
CL808.Contig3_All	1820	1.1624	1.4905	myeloid ecotropic viral integration site 1, isoform CRA_a [Mus musculus]
CL845.Contig10_All	3263	0.1164	0.1956	bromodomain containing protein 3 [Bos taurus]
CL845.Contig11_All	3433	0.079	0.1549	PREDICTED: LOW QUALITY PROTEIN: bromodomain-containing protein 4 [Bos taurus]
CL845.Contig12_All	4534	0.0957	0.1642	PREDICTED: LOW QUALITY PROTEIN: bromodomain-containing protein 4 [Bos taurus]
CL845.Contig13_All	2366	0.0459	0.0225	bromodomain containing protein 3 [Bos taurus]
CL845.Contig14_All	4351	1.172	0.6724	bromodomain containing protein 3 [Bos taurus]
CL845.Contig15_All	3584	0.0151	0.0445	bromodomain containing protein 3 [Bos taurus]
CL845.Contig16_All	4351	1.2218	0.6846	PREDICTED: LOW QUALITY PROTEIN: bromodomain-containing protein 4 [Bos taurus]
CL845.Contig1_All	2535	0.1926	0.1469	bromodomain containing protein 3 [Bos taurus]
CL845.Contig2_All	2496	0.2608	0.277	bromodomain containing protein 3 [Bos taurus]
CL845.Contig3_All	4297	1.1614	0.5818	bromodomain containing protein 3 [Bos taurus]
CL845.Contig4_All	3423	0.1426	0.1554	PREDICTED: LOW QUALITY PROTEIN: bromodomain-containing protein 4 [Bos taurus]
CL845.Contig5_All	3369	0.0322	0.0158	bromodomain containing protein 3 [Bos taurus]
CL845.Contig6_All	3316	0.229	0.1925	PREDICTED: LOW QUALITY PROTEIN: bromodomain-containing protein 4 [Bos taurus]
CL845.Contig7_All	4297	1.5528	1.1017	bromodomain containing protein 3 [Bos taurus]
CL845.Contig8_All	4480	0	0.0119	bromodomain containing protein 3 [Bos taurus]
CL845.Contig9_All	3317	0.4089	0.5452	PREDICTED: LOW QUALITY PROTEIN: bromodomain-containing protein 4 [Bos taurus]
CL888.Contig1_All	990	0.1644	0.6985	PREDICTED: transcription factor COE3-like [Callithrix jacchus]
CL888.Contig2_All	2625	0.372	0.689	mKIAA4201 protein [Mus musculus]
CL888.Contig3_All	2733	0.2382	0.6228	transcription factor COE3 [Rattus norvegicus] >gi|164663856|ref|NP_001106886.1| transcription factor COE3 isoform 1 [Mus musculus] >gi|6226802|sp|O08791.1|COE3_MOUSE RecName: Full=Transcription factor COE3; AltName: Full=Early B-cell factor 3; Short=EBF-3; AltName: Full=Olf-1/EBF-like 2; Short=O/E-2; Short=OE-2 >gi|2114428|gb|AAB58322.1| Olf-1/EBF-like-2(9L) transcription factor [Mus musculus] >g…
CL901.Contig1_All	3503	1.084	1.1692	PREDICTED: forkhead box protein O1 [Bos taurus]
CL901.Contig2_All	3817	0.5685	1.2821	PREDICTED: forkhead box protein O1 [Bos taurus]
CL931.Contig2_All	1443	4.248	13.9339	PREDICTED: LOW QUALITY PROTEIN: COUP transcription factor 1 isoform 2 [Canis lupus familiaris]
CL951.Contig2_All	1428	0	0	Transcription factor SOX-13-like [Bos taurus]
CL951.Contig3_All	1427	0	0	Transcription factor SOX-13-like [Bos taurus]
CL951.Contig4_All	1693	0.9613	0.6912	Transcription factor SOX-13-like [Bos taurus]
CL951.Contig5_All	2966	0.4024	0.3587	PREDICTED: LOW QUALITY PROTEIN: fragile X mental retardation syndrome-related protein 2-like [Nomascus leucogenys]
CL951.Contig7_All	3713	1.0958	1.4039	PREDICTED: LOW QUALITY PROTEIN: fragile X mental retardation syndrome-related protein 2-like [Nomascus leucogenys]
CL99.Contig2_All	3519	5.7346	4.9731	transcription initiation factor IIA subunit 2 [Homo sapiens] >gi|83035115|ref|NP_001032708.1| transcription initiation factor IIA subunit 2 [Bos taurus] >gi|1729806|sp|P52657.1|T2AG_HUMAN RecName: Full=Transcription initiation factor IIA subunit 2; AltName: Full=General transcription factor IIA subunit 2; AltName: Full=TFIIA p12 subunit; Short=TFIIA-12; Short=TFIIAS; AltName: Full=Transcription i…
Unigene10001_All	2514	7.5523	3.6181	PREDICTED: protein polybromo-1 [Bos taurus]
Unigene10115_All	929	3.3284	1.8895	protein ELYS [Bos taurus] >gi|296479324|gb|DAA21439.1| AT hook containing transcription factor 1 [Bos taurus]
Unigene10225_All	913	4.8721	3.3791	metal-response element-binding transcription factor 2 [Bos taurus] >gi|86438036|gb|AAI12830.1| Metal response element binding transcription factor 2 [Bos taurus] >gi|296489303|gb|DAA31416.1| metal response element binding transcription factor 2 [Bos taurus]
Unigene10668_All	921	8.4816	5.3134	general transcription factor IIH subunit 2 [Bos taurus] >gi|122142864|sp|Q2TBV5.1|TF2H2_BOVIN RecName: Full=General transcription factor IIH subunit 2; AltName: Full=General transcription factor IIH polypeptide 2 >gi|83638634|gb|AAI09594.1| General transcription factor IIH, polypeptide 2, 44kDa [Bos taurus] >gi|296475883|gb|DAA17998.1| general transcription factor IIH subunit 2 [Bos taurus]
Unigene10916_All	2099	10.131	11.5305	general transcription factor 3C polypeptide 1 [Bos taurus] >gi|296473320|gb|DAA15435.1| general transcription factor IIIC, polypeptide 1, alpha 220kDa [Bos taurus]
Unigene11077_All	287	3.7803	2.5947	PREDICTED: transcription factor Sp4 [Nomascus leucogenys]
Unigene11097_All	302	5.3888	2.4659	BTB and CNC homology 1, basic leucine zipper transcription factor 1 [Bos taurus]
Unigene11164_All	344	1.8923	2.0102	PREDICTED: general transcription factor II-I repeat domain-containing protein 2-like [Loxodonta africana]
Unigene1119_All	305	5.5137	4.7088	B-cell CLL/lymphoma 11A [Mustela putorius furo]
Unigene11233_All	534	2.2349	3.0879	PREDICTED: T-lymphoma invasion and metastasis-inducing protein 2-like [Bos taurus] >gi|359068905|ref|XP_003586537.1| PREDICTED: T-lymphoma invasion and metastasis-inducing protein 2-like [Bos taurus]
Unigene11283_All	324	7.1995	3.1193	PREDICTED: general transcription factor IIH subunit 2-like [Loxodonta africana]
Unigene11292_All	414	6.0275	2.1842	PREDICTED: general transcription factor IIH subunit 3 [Pan troglodytes]
Unigene11478_All	270	2.0092	2.5611	SRY-box containing gene 17, isoform CRA_b [Mus musculus]
Unigene11628_All	391	1.3874	1.4965	transcriptional regulating factor 1 [Bos taurus]
Unigene11704_All	312	3.3035	2.5573	PREDICTED: zinc finger homeobox protein 3 [Gallus gallus]
Unigene11956_All	370	5.5713	1.7252	Transcription factor TFIIIB component B homolog [Bos taurus]
Unigene12145_All	988	26.5196	33.2182	transcription factor E2F4 [Bos taurus] >gi|112362028|gb|AAI19918.1| E2F transcription factor 4, p107/p130-binding [Bos taurus]
Unigene12219_All	1312	23.0716	21.5282	basic transcription factor 3-like 4 [Mustela putorius furo]
Unigene12225_All	1337	29.1726	37.2783	vacuolar protein sorting-associated protein 72 homolog [Bos taurus] >gi|75040236|sp|Q5E9F6.1|VPS72_BOVIN RecName: Full=Vacuolar protein sorting-associated protein 72 homolog; AltName: Full=Transcription factor-like 1 >gi|59858293|gb|AAX08981.1| transcription factor-like 1 [Bos taurus] >gi|296489566|gb|DAA31679.1| vacuolar protein sorting-associated protein 72 homolog [Bos taurus]
Unigene12225_All	1337	29.1726	37.2783	vacuolar protein sorting-associated protein 72 homolog [Bos taurus] >gi|75040236|sp|Q5E9F6.1|VPS72_BOVIN RecName: Full=Vacuolar protein sorting-associated protein 72 homolog; AltName: Full=Transcription factor-like 1 >gi|59858293|gb|AAX08981.1| transcription factor-like 1 [Bos taurus] >gi|296489566|gb|DAA31679.1| vacuolar protein sorting-associated protein 72 homolog [Bos taurus]
Unigene12356_All	900	14.3454	4.9055	nuclear transcription factor Y subunit beta [Sus scrofa]
Unigene12395_All	2574	18.1456	19.3633	hypothetical protein I79_014821 [Cricetulus griseus]
Unigene12462_All	2721	43.7806	43.3982	Ovo-like 1(Drosophila) [Bos taurus]
Unigene12528_All	1547	9.1873	18.9112	breast cancer transporting polypeptide 1 [Homo sapiens]
Unigene12635_All	680	3.6697	2.7378	POU domain, class 2, transcription factor 1 [Sus scrofa] >gi|8134598|sp|Q29076.1|PO2F1_PIG RecName: Full=POU domain, class 2, transcription factor 1; AltName: Full=NF-A1; AltName: Full=Octamer-binding protein 1; Short=Oct-1; AltName: Full=Octamer-binding transcription factor 1; Short=OTF-1 >gi|703243|gb|AAA93523.1| octamer binding protein 1 [Sus scrofa]
Unigene12753_All	395	5.4934	6.5985	PREDICTED: hypothetical protein LOC100433107 [Pongo abelii]
Unigene12770_All	821	3.8323	5.7015	PREDICTED: pre-B-cell leukemia transcription factor-interacting protein 1-like [Sus scrofa]
Unigene12877_All	323	25.3602	38.0414	PREDICTED: upstream stimulatory factor 2 isoform 1 [Sus scrofa]
Unigene13026_All	531	55.7796	53.9935	Chain A, Solution Structure Of The P8 Tfiih Subunit >gi|159164709|pdb|2JNJ|B Chain B, Solution Structure Of The P8 Tfiih Subunit
Unigene13107_All	843	2.1236	2.6501	PREDICTED: zinc finger homeobox protein 3-like [Bos taurus] >gi|359075343|ref|XP_003587277.1| PREDICTED: zinc finger homeobox protein 3-like [Bos taurus]
Unigene13311_All	4069	3.373	2.6929	KIAA1555 protein-like [Bos taurus]
Unigene13314_All	3050	3.9663	4.1333	PREDICTED: cat eye syndrome critical region protein 2 [Bos taurus] >gi|359066106|ref|XP_003586200.1| PREDICTED: cat eye syndrome critical region protein 2 [Bos taurus]
Unigene13411_All	2362	11.6211	8.1973	PREDICTED: general transcription factor IIH subunit 1 [Sus scrofa]
Unigene13514_All	896	4.4802	5.8773	T-box 1-like [Bos taurus]
Unigene13516_All	1467	3.1062	3.8435	PREDICTED: LIM/homeobox protein Lhx6-like [Ailuropoda melanoleuca]
Unigene13535_All	1411	6.7665	2.1111	Transcription factor TFIIIB component B homolog [Bos taurus]
Unigene13595_All	2132	93.3042	148.2	jun D proto-oncogene [Bos taurus]
Unigene13692_All	1255	4.6251	2.5431	transcription factor AP-2-alpha [Ovis aries] >gi|14547914|sp|Q9N0N3.1|AP2A_SHEEP RecName: Full=Transcription factor AP-2-alpha; Short=AP2-alpha; AltName: Full=AP-2 transcription factor; AltName: Full=Activating enhancer-binding protein 2-alpha; AltName: Full=Activator protein 2; Short=AP-2 >gi|7839605|gb|AAF70347.1|AF260570_1 activator protein 2 alpha variant 4 [Ovis aries]
Unigene13755_All	611	41.6398	103.86	CBN-CLX-1 protein [Caenorhabditis brenneri]
Unigene13792_All	684	3.4103	4.666	PREDICTED: transcription factor Sp5 [Canis lupus familiaris]
Unigene13849_All	974	8.1872	3.4952	human immunodeficiency virus type I enhancer-binding protein 2 homolog [Bos taurus]
Unigene13850_All	617	2.1101	4.7416	PREDICTED: LOW QUALITY PROTEIN: transcription factor SOX-12-like [Bos taurus]
Unigene13979_All	783	6.2353	7.2689	transcription factor Ovo-like 2 [Bos taurus] >gi|296481405|gb|DAA23520.1| OVO-like 1-like [Bos taurus]
Unigene13_All	1150	2.4529	1.2951	histone H4 transcription factor [Bos taurus]
Unigene14033_All	4483	15.2105	18.5217	transcription factor ETV6 [Bos taurus] >gi|122145553|sp|Q0VC65.1|ETV6_BOVIN RecName: Full=Transcription factor ETV6 >gi|111308661|gb|AAI20332.1| Ets variant 6 [Bos taurus]
Unigene14272_All	397	3.0061	6.9672	PREDICTED: transcriptional repressor protein YY1 [Pan troglodytes]
Unigene14286_All	933	3.7793	1.0262	Transcription factor TFIIIB component B homolog [Bos taurus]
Unigene1479_All	345	8.9626	1.5418	E2F3 protein [Homo sapiens]
Unigene14919_All	367	2.365	3.3336	PREDICTED: T-box transcription factor TBX1 [Bos taurus]
Unigene15194_All	262	2.6917	4.2635	SRY (sex determining region Y)-box 7 [Bos taurus]
Unigene15264_All	665	3.0183	1.0398	helicase-like transcription factor [Bos taurus] >gi|296491102|gb|DAA33185.1| helicase-like transcription factor [Bos taurus]
Unigene15314_All	378	1.7221	1.8294	Transcription factor AP-2 gamma [Heterocephalus glaber]
Unigene15328_All	322	3.0325	2.9735	PREDICTED: LOW QUALITY PROTEIN: forkhead box protein I3 [Bos taurus]
Unigene15428_All	236	1.3792	2.4793	PREDICTED: NAC-alpha domain-containing protein 1-like [Sus scrofa]
Unigene15429_All	583	1.954	2.0985	PREDICTED: zinc finger homeobox protein 3-like [Bos taurus] >gi|359075343|ref|XP_003587277.1| PREDICTED: zinc finger homeobox protein 3-like [Bos taurus]
Unigene15509_All	1101	12.4655	11.7883	general transcription factor 3C polypeptide 1 [Bos taurus] >gi|296473320|gb|DAA15435.1| general transcription factor IIIC, polypeptide 1, alpha 220kDa [Bos taurus]
Unigene15517_All	1329	4.1226	15.6094	homeobox protein DLX-5 [Bos taurus] >gi|92097509|gb|AAI14750.1| Distal-less homeobox 5 [Bos taurus] >gi|296488673|gb|DAA30786.1| distal-less homeobox 5 [Bos taurus]
Unigene15588_All	820	21.6327	27.1799	PREDICTED: hypothetical protein LOC100512721 [Sus scrofa]
Unigene15601_All	760	41.3992	43.3936	unnamed protein product [Mus musculus]
Unigene15705_All	1087	14.3229	18.2038	hCG1793893 [Homo sapiens]
Unigene159_All	2659	6.712	6.5415	PREDICTED: LOW QUALITY PROTEIN: AT-hook-containing transcription factor [Bos taurus]
Unigene16035_All	482	2.3635	2.3175	PREDICTED: LOW QUALITY PROTEIN: AT-hook-containing transcription factor [Bos taurus]
Unigene16083_All	652	2.6624	1.4685	basic leucine zipper transcription factor, ATF-like protein [Mustela putorius furo]
Unigene16156_All	248	10.7182	5.3621	histone H4 transcription factor [Bos taurus]
Unigene16251_All	437	2.6068	4.9906	HOXD11 [Macropus eugenii]
Unigene16385_All	492	11.3566	11.0276	reticuloendotheliosis viral oncogene homolog B-like [Bos taurus]
Unigene16522_All	665	1.9578	8.6387	protein SOX-15 [Bos taurus] >gi|296476676|gb|DAA18791.1| SRY-box 15-like [Bos taurus]
Unigene16692_All	1475	2.4641	2.8129	PREDICTED: transcription factor COE4-like [Bos taurus] >gi|359071690|ref|XP_003586858.1| PREDICTED: transcription factor COE4-like [Bos taurus]
Unigene16693_All	891	0	0.0597	transcription factor COE3 [Danio rerio] >gi|120538221|gb|AAI29479.1| Zgc:158829 [Danio rerio] >gi|182891310|gb|AAI64270.1| Zgc:158829 protein [Danio rerio]
Unigene16694_All	2003	0.4062	0.9826	early B-cell factor 1-like isoform 2 [Bos taurus]
Unigene16697_All	2424	0.6266	0.6803	SRY (sex determining region Y)-box 4 [Bos taurus]
Unigene16700_All	3145	0.1725	0.0846	Transcription factor SOX-13-like [Bos taurus]
Unigene16704_All	3589	7.7086	3.4236	PREDICTED: RE1-silencing transcription factor [Bos taurus]
Unigene16721_All	5297	14.3888	5.2821	bromodomain adjacent to zinc finger domain protein 1A [Bos taurus]
Unigene16730_All	2616	4.1681	8.0317	transcription factor E3 [Bos taurus] >gi|121956680|sp|Q05B92.1|TFE3_BOVIN RecName: Full=Transcription factor E3 >gi|115545450|gb|AAI22582.1| Transcription factor binding to IGHM enhancer 3 [Bos taurus] >gi|296470732|gb|DAA12847.1| transcription factor E3 [Bos taurus]
Unigene16754_All	2130	5.3738	2.6221	protein ELYS [Bos taurus] >gi|296479324|gb|DAA21439.1| AT hook containing transcription factor 1 [Bos taurus]
Unigene1679_All	213	2.0375	1.4984	BTB and CNC homology 1, basic leucine zipper transcription factor 2 [Bos taurus]
Unigene16903_All	4418	12.9908	22.5266	PREDICTED: t-box transcription factor TBX15-like [Ailuropoda melanoleuca]
Unigene17152_All	1566	6.9974	3.3288	Protein polybromo-1 [Heterocephalus glaber]
Unigene17172_All	639	6.7915	1.4151	bromodomain and WD repeat-containing protein 1 [Bos taurus] >gi|296490937|gb|DAA33050.1| bromodomain and WD repeat domain containing 1 [Bos taurus]
Unigene17278_All	4894	17.7905	19.8574	PREDICTED: forkhead box protein K2-like [Sus scrofa]
Unigene17318_All	695	3.5124	6.0463	SRY (sex determining region Y)-box 7 [Bos taurus]
Unigene17550_All	506	4.1811	7.3586	GATA binding protein 2 [Bos taurus]
Unigene17615_All	1036	5.2886	1.6943	helicase-like transcription factor [Bos taurus] >gi|296491102|gb|DAA33185.1| helicase-like transcription factor [Bos taurus]
Unigene17633_All	1771	9.5568	11.4734	RecName: Full=Transcription factor MafG; AltName: Full=V-maf musculoaponeurotic fibrosarcoma oncogene homolog G >gi|13646954|dbj|BAB41097.1| MafG-2 [Rattus norvegicus] >gi|149055056|gb|EDM06873.1| rCG34790 [Rattus norvegicus]
Unigene17889_All	339	1.4402	1.2553	KIAA1555 protein-like [Bos taurus]
Unigene17987_All	496	2.7342	1.8231	PREDICTED: T-box transcription factor TBX3 [Bos taurus]
Unigene18168_All	385	1.5499	7.0462	GATA binding protein 2 [Bos taurus]
Unigene18347_All	585	0.9273	2.0913	homeobox protein aristaless-like 4 [Bos taurus] >gi|109940203|sp|Q4LAL6.1|ALX4_BOVIN RecName: Full=Homeobox protein aristaless-like 4 >gi|70561331|emb|CAJ14976.1| aristaless-like homeobox 4 [Bos taurus]
Unigene18687_All	445	2.9257	11.2361	forkhead box protein Q1 [Homo sapiens] >gi|143811391|sp|Q9C009.2|FOXQ1_HUMAN RecName: Full=Forkhead box protein Q1; AltName: Full=HNF-3/forkhead-like protein 1; Short=HFH-1; AltName: Full=Hepatocyte nuclear factor 3 forkhead homolog 1 >gi|119575474|gb|EAW55070.1| forkhead box Q1 [Homo sapiens]
Unigene18689_All	537	4.2428	1.3868	E2F3 protein [Homo sapiens]
Unigene18697_All	687	3.3954	0.7743	Transcription factor TFIIIB component B homolog [Bos taurus]
Unigene19019_All	739	12.2588	4.6066	transcription initiation factor TFIID subunit 13 [Homo sapiens] >gi|20270192|ref|NP_079720.1| transcription initiation factor TFIID subunit 13 [Mus musculus] >gi|115497738|ref|NP_001069065.1| transcription initiation factor TFIID subunit 13 [Bos taurus] >gi|197099112|ref|NP_001125848.1| transcription initiation factor TFIID subunit 13 [Pongo abelii] >gi|3024706|sp|Q15543.1|TAF13_HUMAN RecName: Fu…
Unigene19042_All	755	10.2746	5.5658	PREDICTED: nucleosome-remodeling factor subunit BPTF [Bos taurus]
Unigene19157_All	2393	26.3189	30.2082	bromodomain adjacent to zinc finger domain, 1B [Bos taurus]
Unigene19168_All	4534	0.0838	0.1173	PREDICTED: LOW QUALITY PROTEIN: bromodomain-containing protein 4 [Bos taurus]
Unigene19187_All	2744	12.8501	21.8274	hepatocyte nuclear factor 3-alpha [Bos taurus] >gi|296475372|gb|DAA17487.1| forkhead box A1 [Bos taurus]
Unigene19234_All	1497	25.0037	24.553	general transcription factor IIE subunit 2 [Bos taurus]
Unigene19247_All	1563	11.2451	15.4846	GATA-6 [Bos taurus]
Unigene19279_All	1871	12.4963	14.6982	transcription factor Sp2 [Bos taurus] >gi|75070057|sp|Q5E9U0.1|SP2_BOVIN RecName: Full=Transcription factor Sp2 >gi|59858025|gb|AAX08847.1| Sp2 transcription factor [Bos taurus] >gi|154426094|gb|AAI51611.1| SP2 protein [Bos taurus] >gi|296476493|gb|DAA18608.1| transcription factor Sp2 [Bos taurus]
Unigene19281_All	1856	206.613	368.333	PREDICTED: transcription factor jun-B-like [Equus caballus]
Unigene19292_All	1980	15.5618	17.9188	transcription factor 7-like 1 (T-cell specific, HMG-box) [Bos taurus]
Unigene19447_All	360	6.1782	2.6596	Chain A, Crystal Structure Of The Tandem Bromodomains Of Human Transcription Initiation Factor Tfiid Subunit 1 (Taf1)
Unigene1951_All	289	1.8771	2.3927	PREDICTED: transcription factor Sp3-like [Nomascus leucogenys]
Unigene19533_All	341	3.3407	2.6518	PREDICTED: transcription initiation factor IIA subunit 1-like [Cricetulus griseus]
Unigene19684_All	581	28.1973	20.5994	hypothetical protein I79_013944 [Cricetulus griseus]
Unigene20044_All	3054	8.8281	3.0654	cyclin D binding myb-like transcription factor 1 [Bos taurus]
Unigene20087_All	4089	2.0829	1.1057	PREDICTED: general transcription factor II-I isoform 2 [Sus scrofa]
Unigene20212_All	1430	13.2014	7.8486	PREDICTED: hypothetical protein LOC100430975 [Macaca mulatta] >gi|90078430|dbj|BAE88895.1| unnamed protein product [Macaca fascicularis]
Unigene20216_All	1396	4.0025	2.4767	RecName: Full=Putative homeodomain transcription factor 1 >gi|115304945|gb|AAI23861.1| Putative homeodomain transcription factor 1 [Bos taurus]
Unigene20282_All	1422	4.8067	2.5062	E2f3 protein [Mus musculus]
Unigene20315_All	2457	8.0366	8.3133	GTF2I repeat domain containing 2 [Bos taurus]
Unigene20354_All	2700	22.4222	31.3243	Erf protein [Mus musculus] >gi|37590249|gb|AAH59176.1| Erf protein [Mus musculus]
Unigene20384_All	2337	3.5747	5.3716	COUP transcription factor 2 [Gallus gallus] >gi|3913114|sp|Q90733.1|COT2_CHICK RecName: Full=COUP transcription factor 2; Short=COUP-TF2; AltName: Full=COUP transcription factor II; Short=COUP-TF II; AltName: Full=Nuclear receptor subfamily 2 group F member 2 >gi|392817|gb|AAA17733.1| orphan receptor COUP-TFII [Gallus gallus]
Unigene20425_All	902	6.8561	4.2459	heat shock transcription factor 2 [Bos taurus]
Unigene20644_All	430	2.0185	1.9792	PREDICTED: transcription factor E2F8-like [Ailuropoda melanoleuca]
Unigene20806_All	1393	7.8275	4.735	transcription factor A, mitochondrial precursor [Bos taurus]
Unigene20981_All	2106	15.2232	15.1292	HMG box factor SOX-13 [Homo sapiens]
Unigene21296_All	260	2.2951	2.6596	PREDICTED: upstream stimulatory factor 2 [Canis lupus familiaris]
Unigene21300_All	448	3.0272	1.3061	Fanconi anemia, complementation group M [Bos taurus]
Unigene21301_All	316	2.4034	1.8516	hypothetical protein I79_010690 [Cricetulus griseus]
Unigene2146_All	926	94.0246	140.735	endothelial differentiation-related factor 1 isoform alpha [Homo sapiens] >gi|78369500|ref|NP_001030384.1| endothelial differentiation-related factor 1 [Bos taurus] >gi|302191682|ref|NP_001180526.1| endothelial differentiation-related factor 1 [Macaca mulatta] >gi|62510569|sp|O60869.1|EDF1_HUMAN RecName: Full=Endothelial differentiation-related factor 1; Short=EDF-1; AltName: Full=Multiprotein-br…
Unigene21902_All	575	4.8115	1.7577	TATA-binding protein-associated factor 172 [Heterocephalus glaber]
Unigene22155_All	1217	11.3219	9.7031	Krueppel-like factor 9 [Sus scrofa] >gi|300794249|ref|NP_001180143.1| Krueppel-like factor 9 [Bos taurus] >gi|148887389|sp|P79288.3|KLF9_PIG RecName: Full=Krueppel-like factor 9; AltName: Full=Basic transcription element-binding protein 1; Short=BTE-binding protein 1; AltName: Full=GC-box-binding protein 1; AltName: Full=Transcription factor BTEB1 >gi|57117921|gb|AAW34126.1| Kruppel-like factor 9…
Unigene22253_All	1274	60.3788	40.2073	PREDICTED: ubiquitin-conjugating enzyme E2 N-like [Canis lupus familiaris]
Unigene22422_All	2610	35.0217	23.1111	protein LYRIC [Bos taurus] >gi|89994114|gb|AAI14170.1| Metadherin [Bos taurus] >gi|296480470|gb|DAA22585.1| metadherin [Bos taurus]
Unigene22463_All	3499	26.6042	21.891	ETS-related transcription factor Elf-1 [Bos taurus] >gi|147642093|sp|A0JN51.1|ELF1_BOVIN RecName: Full=ETS-related transcription factor Elf-1; AltName: Full=E74-like factor 1 >gi|117306209|gb|AAI26518.1| E74-like factor 1 (ets domain transcription factor) [Bos taurus] >gi|296481792|gb|DAA23907.1| ETS-related transcription factor Elf-1 [Bos taurus]
Unigene22486_All	2739	61.0999	83.2548	transcription factor p65 [Bos taurus] >gi|85720659|gb|ABC75820.1| NF-kappaB transcription factor p65 subunit [Bos taurus] >gi|126010737|gb|AAI33595.1| V-rel reticuloendotheliosis viral oncogene homolog A (avian) [Bos taurus] >gi|296471593|gb|DAA13708.1| v-rel reticuloendotheliosis viral oncogene homolog A [Bos taurus]
Unigene2248_All	1297	78.0875	111.142	Upstream transcription factor 2, c-fos interacting [Bos taurus]
Unigene22541_All	1595	13.4343	8.1706	alpha-globin transcription factor CP2 [Bos taurus] >gi|133778175|gb|AAI23453.1| TFCP2 protein [Bos taurus] >gi|296487795|gb|DAA29908.1| transcription factor CP2 [Bos taurus]
Unigene22567_All	2001	40.2855	51.6769	general transcription factor IIF subunit 1 [Bos taurus] >gi|75057902|sp|Q5EA53.1|T2FA_BOVIN RecName: Full=General transcription factor IIF subunit 1; AltName: Full=Transcription initiation factor IIF subunit alpha; Short=TFIIF-alpha >gi|59857797|gb|AAX08733.1| general transcription factor IIF, polypeptide 1, 74kDa [Bos taurus] >gi|148878490|gb|AAI46190.1| General transcription factor IIF, polypep…
Unigene22591_All	2326	61.5937	58.9093	PREDICTED: transcription factor SOX-9-like [Ailuropoda melanoleuca]
Unigene22640_All	369	2.3522	2.883	transcription factor SOX-4 [Bos taurus] >gi|111307096|gb|AAI20192.1| SRY (sex determining region Y)-box 4 [Bos taurus]
Unigene229_All	471	3.2249	2.8234	membrane-bound transcription factor site-2 protease [Bos taurus] >gi|118572777|sp|Q0III2.1|MBTP2_BOVIN RecName: Full=Membrane-bound transcription factor site-2 protease; AltName: Full=Endopeptidase S2P >gi|113911813|gb|AAI22629.1| Membrane-bound transcription factor peptidase, site 2 [Bos taurus] >gi|296470520|gb|DAA12635.1| membrane-bound transcription factor site-2 protease [Bos taurus]
Unigene23009_All	1081	2.3586	3.9857	general transcription factor II-I repeat domain-containing protein 1 [Bos taurus] >gi|296473060|gb|DAA15175.1| GTF2I repeat domain containing 1 isoform 2 [Bos taurus]
Unigene23040_All	611	3.285	2.4376	PREDICTED: T-box transcription factor TBX3 [Bos taurus]
Unigene23107_All	687	8.7648	7.5878	reticuloendotheliosis viral oncogene homolog B-like [Bos taurus]
Unigene23146_All	640	4.1533	5.4023	basic leucine zipper transcriptional factor ATF-like 3 [Bos taurus] >gi|296478901|gb|DAA21016.1| basic leucine zipper transcription factor, ATF-like 3-like [Bos taurus]
Unigene23427_All	1492	4.4721	4.3851	uncharacterized protein LOC100126053 [Bos taurus] >gi|151554007|gb|AAI49665.1| LOC100126053 protein [Bos taurus]
Unigene23538_All	5295	11.3719	6.2083	human immunodeficiency virus type I enhancer-binding protein 2 homolog [Bos taurus]
Unigene23611_All	879	3.6412	3.4493	membrane-bound transcription factor site-2 protease [Bos taurus] >gi|118572777|sp|Q0III2.1|MBTP2_BOVIN RecName: Full=Membrane-bound transcription factor site-2 protease; AltName: Full=Endopeptidase S2P >gi|113911813|gb|AAI22629.1| Membrane-bound transcription factor peptidase, site 2 [Bos taurus] >gi|296470520|gb|DAA12635.1| membrane-bound transcription factor site-2 protease [Bos taurus]
Unigene23725_All	1789	19.3458	29.2274	PREDICTED: paired mesoderm homeobox protein 2 [Bos taurus]
Unigene23821_All	582	3.2623	2.2849	PREDICTED: transcription factor E2F2-like [Canis lupus familiaris]
Unigene23942_All	790	8.0341	3.8379	PREDICTED: nucleosome-remodeling factor subunit BPTF [Bos taurus]
Unigene23_All	2148	9.6978	15.081	POU domain, class 3, transcription factor 1 [Bos taurus] >gi|157278967|gb|AAI53280.1| POU3F1 protein [Bos taurus]
Unigene2463_All	3680	16.9375	19.9904	PREDICTED: general transcription factor 3C polypeptide 2 [Bos taurus] >gi|359070324|ref|XP_003586709.1| PREDICTED: general transcription factor 3C polypeptide 2 [Bos taurus]
Unigene24783_All	381	5.5529	0.9773	PREDICTED: metal-response element-binding transcription factor 2-like [Ailuropoda melanoleuca]
Unigene24965_All	279	4.6664	3.6224	heat shock factor 2-binding protein [Bos taurus] >gi|61555609|gb|AAX46734.1| heat shock transcription factor 2 binding protein [Bos taurus] >gi|82571630|gb|AAI10167.1| Heat shock transcription factor 2 binding protein [Bos taurus] >gi|296490843|gb|DAA32956.1| heat shock transcription factor 2 binding protein [Bos taurus]
Unigene2507_All	1752	5.016	12.6605	transcription factor SOX-10 [Bos taurus] >gi|296487027|gb|DAA29140.1| SRY (sex determining region Y)-box 10 [Bos taurus]
Unigene25123_All	1513	4.3742	0.9844	PHTF2 protein [Homo sapiens]
Unigene25129_All	287	3.2132	1.112	PREDICTED: transcription factor YY2-like [Sus scrofa]
Unigene25423_All	230	4.953	3.9316	PREDICTED: LOW QUALITY PROTEIN: general transcription factor 3C polypeptide 3 [Bos taurus]
Unigene25503_All	1146	23.9994	14.3424	general transcription factor IIB, isoform CRA_b [Homo sapiens]
Unigene25536_All	1464	70.4399	124.079	nuclear factor I/X [Mustela putorius furo]
Unigene25540_All	1159	18.8625	17.6236	cell division cycle 5-like protein [Bos taurus] >gi|115503791|sp|Q2KJC1.1|CDC5L_BOVIN RecName: Full=Cell division cycle 5-like protein; Short=Cdc5-like protein >gi|86823849|gb|AAI05418.1| CDC5 cell division cycle 5-like (S. pombe) [Bos taurus] >gi|296474452|gb|DAA16567.1| cell division cycle 5-like protein [Bos taurus]
Unigene2568_All	2879	30.0724	31.058	pre-B-cell leukemia transcription factor 2 [Sus scrofa] >gi|147225132|emb|CAN13260.1| pre-B-cell leukemia transcription factor 2 [Sus scrofa]
Unigene25757_All	2483	132.592	90.1246	homeobox protein DLX-3 [Bos taurus] >gi|124828971|gb|AAI33326.1| Distal-less homeobox 3 [Bos taurus] >gi|224037828|gb|ACN38064.1| distal-less homeobox 3 [Ovis aries] >gi|296476510|gb|DAA18625.1| distal-less homeobox 3 [Bos taurus]
Unigene25865_All	2086	19.0099	22.7201	apoptosis antagonizing transcription factor-like [Bos taurus]
Unigene25983_All	368	7.8128	20.3807	PREDICTED: COUP transcription factor 1 [Macaca mulatta]
Unigene26022_All	435	4.4894	5.9918	CREB/ATF bZIP transcription factor [Bos taurus] >gi|148744028|gb|AAI42240.1| CREBZF protein [Bos taurus] >gi|296471949|gb|DAA14064.1| HCF-binding transcription factor Zhangfei [Bos taurus]
Unigene26074_All	860	3.0278	1.2989	transcription factor 4 isoform l [Homo sapiens] >gi|340522995|emb|CBY80201.1| transcription factor 4, isoform H- [Homo sapiens]
Unigene26239_All	447	1.8204	2.142	PREDICTED: runt-related transcription factor 2 [Oryctolagus cuniculus]
Unigene26359_All	532	5.8122	6.899	GA27442 [Drosophila pseudoobscura pseudoobscura] >gi|198132708|gb|EDY68374.1| GA27442 [Drosophila pseudoobscura pseudoobscura]
Unigene264_All	750	3.1102	3.4043	general transcription factor IIIC, polypeptide 4, 90kDa [Bos taurus]
Unigene26720_All	2364	2.6619	4.3427	LIM homeobox transcription factor 1-beta isoform 2 [Homo sapiens] >gi|55662762|emb|CAH70294.1| LIM homeobox transcription factor 1, beta [Homo sapiens] >gi|57208963|emb|CAI40917.1| LIM homeobox transcription factor 1, beta [Homo sapiens]
Unigene26839_All	2162	15.2053	10.2103	forkhead box E1 (thyroid transcription factor 2) [Bos taurus]
Unigene26867_All	4005	30.7333	19.0456	HIF-1 alpha [Capra hircus]
Unigene26971_All	1854	5.6764	6.6275	TFDP2 protein [Bos taurus]
Unigene27106_All	541	5.515	6.1943	unnamed protein product [Mus musculus]
Unigene27170_All	1297	4.9354	2.9118	GA-binding protein subunit beta-2 [Bos taurus] >gi|110331979|gb|ABG67095.1| GA repeat binding protein, beta 2 [Bos taurus] >gi|296489572|gb|DAA31685.1| GA-binding protein subunit beta-2 [Bos taurus]
Unigene27236_All	601	3.8812	4.8678	transcription factor E2F1 [Bos taurus] >gi|296480922|gb|DAA23037.1| E2F transcription factor 1 [Bos taurus]
Unigene2726_All	424	0.1279	1.0036	forkhead box protein D1 [Homo sapiens] >gi|2494490|sp|Q16676.1|FOXD1_HUMAN RecName: Full=Forkhead box protein D1; AltName: Full=Forkhead-related protein FKHL8; AltName: Full=Forkhead-related transcription factor 4; Short=FREAC-4 >gi|1399237|gb|AAC50660.1| forkhead related activator 4 [Homo sapiens] >gi|1399239|gb|AAC50661.1| FREAC-4 [Homo sapiens] >gi|119616127|gb|EAW95721.1| forkhead box D1 [Hom…
Unigene27310_All	3364	125.539	205.542	RecName: Full=Transcription factor AP-1; AltName: Full=Activator protein 1; Short=AP1; AltName: Full=Proto-oncogene c-Jun; AltName: Full=V-jun avian sarcoma virus 17 oncogene homolog
Unigene27493_All	2767	57.5605	67.8214	KIAA0597 protein [Homo sapiens]
Unigene27774_All	883	3.809	1.506	helicase-like transcription factor [Bos taurus] >gi|296491102|gb|DAA33185.1| helicase-like transcription factor [Bos taurus]
Unigene27951_All	274	18.4124	17.8601	PREDICTED: LOW QUALITY PROTEIN: T-box transcription factor TBX1 [Canis lupus familiaris]
Unigene28012_All	359	5.1376	1.4817	Mbtps2 protein [Rattus norvegicus]
Unigene28167_All	372	4.3748	3.1458	transcription factor 4 isoform b variant [Homo sapiens]
Unigene28261_All	256	1.9071	1.2467	KIAA1555 protein-like [Bos taurus]
Unigene28584_All	245	7.5282	4.1251	SRY (sex determining region Y)-box 7 [Bos taurus]
Unigene28990_All	794	11.3414	12.0587	thyroid transcription factor 1-associated protein 26 [Bos taurus] >gi|156633646|sp|A5PJN1.1|TAP26_BOVIN RecName: Full=Thyroid transcription factor 1-associated protein 26; Short=TTF-1-associated protein 26; AltName: Full=Coiled-coil domain-containing protein 59 >gi|148744907|gb|AAI42179.1| CCDC59 protein [Bos taurus] >gi|296487982|gb|DAA30095.1| thyroid transcription factor 1-associated protein 2…
Unigene29188_All	1660	300.974	340.27	cyclic AMP-dependent transcription factor ATF-4 [Ovis aries] >gi|212004605|gb|ACJ15469.1| activating transcription factor 4 [Ovis aries]
Unigene29214_All	1565	58.892	54.0759	transcription factor 7-like 2 [Bos taurus]
Unigene29237_All	2181	2.2634	2.8047	early B-cell factor 1, isoform CRA_c [Mus musculus]
Unigene29368_All	533	3.7658	5.9879	pre-B-cell leukemia homeobox 1 [Mustela putorius furo]
Unigene29650_All	393	10.6286	12.3168	transcription factor 20 (AR1) [Bos taurus]
Unigene29692_All	652	3.5777	4.3239	PREDICTED: LOW QUALITY PROTEIN: transcription factor HIVEP3-like [Equus caballus]
Unigene29857_All	346	3.2925	4.3046	coagulation factor VIII-associated protein-like [Bos taurus]
Unigene2992_All	575	4.9058	8.4182	heat shock factor protein 4 [Bos taurus] >gi|296478097|gb|DAA20212.1| heat shock transcription factor 4 isoform 1 [Bos taurus]
Unigene30212_All	686	4.7447	3.024	E2F transcription factor 2-like [Bos taurus]
Unigene30220_All	2648	5.8181	5.5643	metal regulatory transcription factor 1 [Bos taurus] >gi|115305378|gb|AAI23775.1| Metal-regulatory transcription factor 1 [Bos taurus] >gi|296488871|gb|DAA30984.1| metal-regulatory transcription factor 1 [Bos taurus]
Unigene30239_All	1203	4.4642	5.1733	PREDICTED: LOW QUALITY PROTEIN: AT-hook-containing transcription factor [Bos taurus]
Unigene3028_All	525	34.2016	30.9021	transcription factor Maf [Bos taurus] >gi|223635274|sp|A7Z017.1|MAF_BOVIN RecName: Full=Transcription factor Maf; AltName: Full=Proto-oncogene c-Maf; AltName: Full=V-maf musculoaponeurotic fibrosarcoma oncogene homolog >gi|157279005|gb|AAI53215.1| MAF protein [Bos taurus] >gi|296478205|gb|DAA20320.1| transcription factor Maf [Bos taurus]
Unigene3031_All	627	3.4607	5.4295	Putative transcription factor CR53 [Macaca fascicularis]
Unigene30626_All	1002	2.9235	1.3271	Sp4 transcription factor-like [Bos taurus]
Unigene30698_All	3080	23.8124	22.2613	SP1 transcription factor [Capra hircus]
Unigene30773_All	335	3.2386	5.3986	PREDICTED: transcription factor E2F1-like [Sus scrofa]
Unigene30780_All	389	2.2312	1.2307	PREDICTED: LOW QUALITY PROTEIN: transcription factor Sp4-like [Sus scrofa]
Unigene30843_All	833	7.1635	1.2771	Transcription factor TFIIIB component B homolog [Bos taurus]
Unigene30901_All	1821	15.6396	13.4368	PREDICTED: transcription factor SOX-21-like [Bos taurus]
Unigene3167_All	443	2.3266	5.8836	PREDICTED: LOW QUALITY PROTEIN: T-box transcription factor TBX2-like [Cavia porcellus]
Unigene31955_All	321	1.352	3.6456	neural Wiskott-Aldrich syndrome protein [Danio rerio] >gi|124481874|gb|AAI33095.1| Zgc:158395 protein [Danio rerio]
Unigene31965_All	547	1.3884	3.209	heat shock factor 2-binding protein [Bos taurus] >gi|61555609|gb|AAX46734.1| heat shock transcription factor 2 binding protein [Bos taurus] >gi|82571630|gb|AAI10167.1| Heat shock transcription factor 2 binding protein [Bos taurus] >gi|296490843|gb|DAA32956.1| heat shock transcription factor 2 binding protein [Bos taurus]
Unigene31982_All	269	3.0249	3.7571	PREDICTED: transcription factor 20-like [Macaca mulatta]
Unigene32186_All	1352	10.1112	6.7277	leucine zipper transcription factor-like protein 1 [Bos taurus] >gi|122140794|sp|Q3ZBL4.1|LZTL1_BOVIN RecName: Full=Leucine zipper transcription factor-like protein 1 >gi|73587111|gb|AAI03232.1| Leucine zipper transcription factor-like 1 [Bos taurus] >gi|146231770|gb|ABQ12960.1| leucine zipper transcription factor-like 1 [Bos taurus]
Unigene32326_All	951	33.5979	36.8038	PHD finger-like domain-containing protein 5A [Homo sapiens] >gi|20302071|ref|NP_620243.1| PHD finger-like domain-containing protein 5A [Rattus norvegicus] >gi|24415990|ref|NP_081013.1| PHD finger-like domain-containing protein 5A [Mus musculus] >gi|27545283|ref|NP_775373.1| PHD finger-like domain-containing protein 5A [Danio rerio] >gi|134085850|ref|NP_001076851.1| PHD finger-like domain-containi…
Unigene32360_All	1036	5.0268	6.4693	transcription factor E2F6 [Bos taurus] >gi|122132409|sp|Q08DY6.1|E2F6_BOVIN RecName: Full=Transcription factor E2F6; Short=E2F-6 >gi|115305140|gb|AAI23507.1| E2F transcription factor 6 [Bos taurus] >gi|296482282|gb|DAA24397.1| transcription factor E2F6 [Bos taurus]
Unigene32417_All	3785	25.7119	16.836	Sp7 transcription factor 7-like [Bos taurus]
Unigene32422_All	3737	15.1985	15.1164	transcriptional repressor NF-X1 [Bos taurus] >gi|189029075|sp|A6QLA0.1|NFX1_BOVIN RecName: Full=Transcriptional repressor NF-X1; AltName: Full=Nuclear transcription factor, X box-binding protein 1 >gi|151556344|gb|AAI47891.1| NFX1 protein [Bos taurus] >gi|296484519|gb|DAA26634.1| nuclear transcription factor, X-box binding 1 [Bos taurus]
Unigene32439_All	2819	21.8028	26.6055	TFIIH basal transcription factor complex helicase XPB subunit [Bos taurus] >gi|122134582|sp|Q1RMT1.1|ERCC3_BOVIN RecName: Full=TFIIH basal transcription factor complex helicase XPB subunit; AltName: Full=DNA excision repair protein ERCC-3 >gi|92097496|gb|AAI14730.1| Excision repair cross-complementing rodent repair deficiency, complementation group 3 (xeroderma pigmentosum group B complementing) …
Unigene32474_All	1785	10.7583	15.0786	transcription factor AP-4 [Bos taurus] >gi|151554888|gb|AAI48099.1| TFAP4 protein [Bos taurus] >gi|296473496|gb|DAA15611.1| transcription factor AP-4 (activating enhancer binding protein 4) [Bos taurus]
Unigene32488_All	3022	39.7071	68.8224	NFIC protein [Bos taurus]
Unigene32723_All	361	4.2075	4.5677	POU domain-containing transcription factor EmbFL-like [Bos taurus]
Unigene32806_All	297	2.3745	8.4176	pre-B-cell leukemia transcription factor 3 [Bos taurus]
Unigene32881_All	532	3.5689	2.7996	PREDICTED: helicase-like transcription factor [Sus scrofa]
Unigene32975_All	551	9.353	13.5152	nuclear receptor subfamily 2, group F, member 2 [Mustela putorius furo]
Unigene32980_All	714	6.61	2.98	human immunodeficiency virus type I enhancer-binding protein 2 homolog [Bos taurus]
Unigene33032_All	732	9.1894	3.6333	GA-binding protein alpha chain [Heterocephalus glaber]
Unigene33070_All	974	14.5922	15.2368	transcription factor Maf [Bos taurus] >gi|223635274|sp|A7Z017.1|MAF_BOVIN RecName: Full=Transcription factor Maf; AltName: Full=Proto-oncogene c-Maf; AltName: Full=V-maf musculoaponeurotic fibrosarcoma oncogene homolog >gi|157279005|gb|AAI53215.1| MAF protein [Bos taurus] >gi|296478205|gb|DAA20320.1| transcription factor Maf [Bos taurus]
Unigene33106_All	892	2.8583	6.7385	T-box transcription factor TBX2 [Bos taurus] >gi|296477038|gb|DAA19153.1| T-box 2 [Bos taurus]
Unigene33166_All	531	5.108	2.4042	general transcription factor IIH subunit 3 [Bos taurus] >gi|122131719|sp|Q05B56.1|TF2H3_BOVIN RecName: Full=General transcription factor IIH subunit 3; AltName: Full=General transcription factor IIH polypeptide 3 >gi|115545470|gb|AAI22793.1| General transcription factor IIH, polypeptide 3, 34kDa [Bos taurus] >gi|296478493|gb|DAA20608.1| general transcription factor IIH subunit 3 [Bos taurus]
Unigene33230_All	626	4.7661	2.1243	POU class 2 homeobox 1 [Bos taurus]
Unigene33375_All	577	0.094	0.2766	PREDICTED: transcription factor COE3-like [Meleagris gallopavo]
Unigene33388_All	1194	0.4089	0.3118	PREDICTED: POU domain, class 2, transcription factor 3-like [Equus caballus]
Unigene33389_All	406	0.1336	0	histone H4 transcription factor [Bos taurus]
Unigene33539_All	1761	0	0	transcription factor E2-alpha [Bos taurus] >gi|296485400|gb|DAA27515.1| transcription factor 3 (E2A immunoglobulin enhancer binding factors E12/E47) [Bos taurus]
Unigene33540_All	532	0	0	transcription factor E2-alpha [Bos taurus] >gi|296485400|gb|DAA27515.1| transcription factor 3 (E2A immunoglobulin enhancer binding factors E12/E47) [Bos taurus]
Unigene33600_All	2464	1.2989	2.2667	sterol regulatory element binding transcription factor 1 [Capra hircus]
Unigene33633_All	863	4.903	0.4315	transcription initiation factor IIA subunit 2 [Homo sapiens] >gi|83035115|ref|NP_001032708.1| transcription initiation factor IIA subunit 2 [Bos taurus] >gi|1729806|sp|P52657.1|T2AG_HUMAN RecName: Full=Transcription initiation factor IIA subunit 2; AltName: Full=General transcription factor IIA subunit 2; AltName: Full=TFIIA p12 subunit; Short=TFIIA-12; Short=TFIIAS; AltName: Full=Transcription i…
Unigene33634_All	790	1.648	3.1646	transcription initiation factor IIA subunit 2 [Homo sapiens] >gi|83035115|ref|NP_001032708.1| transcription initiation factor IIA subunit 2 [Bos taurus] >gi|1729806|sp|P52657.1|T2AG_HUMAN RecName: Full=Transcription initiation factor IIA subunit 2; AltName: Full=General transcription factor IIA subunit 2; AltName: Full=TFIIA p12 subunit; Short=TFIIA-12; Short=TFIIAS; AltName: Full=Transcription i…
Unigene33713_All	383	0.5666	0.5555	ETS-related transcription factor Elf-4 [Bos taurus] >gi|296471286|gb|DAA13401.1| E74-like factor 4 (ets domain transcription factor) [Bos taurus]
Unigene3371_All	3444	9.3562	4.0929	protein ELYS [Bos taurus] >gi|296479324|gb|DAA21439.1| AT hook containing transcription factor 1 [Bos taurus]
Unigene33742_All	295	3.1261	3.4259	PREDICTED: transcription factor AP-2-alpha-like [Anolis carolinensis]
Unigene33764_All	2221	0.2931	0.2874	zinc finger protein 777 [Bos taurus] >gi|296488062|gb|DAA30175.1| zinc finger protein 777 [Bos taurus]
Unigene33765_All	2197	0.5926	0.5326	zinc finger protein 777 [Bos taurus] >gi|296488062|gb|DAA30175.1| zinc finger protein 777 [Bos taurus]
Unigene33782_All	343	10.9127	31.326	PREDICTED: nuclear receptor subfamily 2 group F member 1-A-like [Gallus gallus]
Unigene33807_All	267	1.6254	0.9961	Transcription factor COE2 [Heterocephalus glaber]
Unigene33850_All	2327	0.4196	0.1829	PREDICTED: thyroid transcription factor 1-associated protein 26-like [Bos taurus]
Unigene33908_All	2920	0.706	0.9837	transcription factor MAFB-like [Bos taurus]
Unigene34045_All	725	2.4692	1.6141	PREDICTED: nuclear transcription factor Y subunit gamma isoform 3 [Equus caballus]
Unigene34905_All	279	1.7499	0.1907	PREDICTED: transcription factor TFIIIB component B'' homolog [Bos taurus]
Unigene3494_All	1123	2.8983	3.884	runt-related transcription factor 3 [Bos taurus]
Unigene35471_All	379	3.5783	0.7017	transcription factor E2F8 [Bos taurus] >gi|296471865|gb|DAA13980.1| E2F transcription factor 8 [Bos taurus]
Unigene35487_All	307	3.1806	1.5594	PREDICTED: T-box transcription factor TBX3 [Bos taurus]
Unigene3585_All	1031	5.2616	2.1669	PREDICTED: transcription factor HIVEP2 [Macaca mulatta]
Unigene3591_All	1653	5.4149	4.6338	general transcription factor IIIC, polypeptide 4, 90kDa [Bos taurus]
Unigene35935_All	313	4.6795	2.0393	proteinral transcription factor IIE, polypeptide 1, alpha 56kDa [Mustela putorius furo]
Unigene35955_All	472	4.7122	1.127	PREDICTED: nucleosome-remodeling factor subunit BPTF [Bos taurus]
Unigene36426_All	1037	4.7081	0.7694	Transcription factor TFIIIB component B homolog [Bos taurus]
Unigene3652_All	1681	11.6175	14.1128	Histidine-rich glycoprotein precursor [Brugia malayi]
Unigene36847_All	209	7.7867	2.5451	GTF2I repeat domain containing 2 [Bos taurus]
Unigene37044_All	683	3.733	0.7009	PREDICTED: transcription factor TFIIIB component B'' homolog [Bos taurus]
Unigene3719_All	1248	7.259	3.3671	PREDICTED: transcription initiation factor IIA subunit 1-like isoform 1 [Callithrix jacchus]
Unigene37722_All	208	1.304	0	POU domain, class 6, transcription factor 2 [Bos taurus]
Unigene37820_All	651	0.8333	0.3268	homeobox B8, isoform CRA_a [Homo sapiens]
Unigene37821_All	420	2.454	0	homeobox protein Hox-B8 [Homo sapiens] >gi|300116176|ref|NP_001177816.1| homeobox protein Hox-B8 [Macaca mulatta] >gi|20141506|sp|P17481.2|HXB8_HUMAN RecName: Full=Homeobox protein Hox-B8; AltName: Full=Homeobox protein Hox-2.4; AltName: Full=Homeobox protein Hox-2D >gi|11993911|gb|AAG42143.1| HOXB8 [Homo sapiens] >gi|119615130|gb|EAW94724.1| homeobox B8, isoform CRA_b [Homo sapiens]
Unigene37891_All	230	1.4151	0.4625	PREDICTED: LOW QUALITY PROTEIN: transcription factor E2F7 [Bos taurus] >gi|359065185|ref|XP_003586087.1| PREDICTED: LOW QUALITY PROTEIN: transcription factor E2F7 [Bos taurus]
Unigene38670_All	954	1.7059	0.5576	Transcription factor SOX-9 [Heterocephalus glaber]
Unigene38671_All	722	0	0.0737	PREDICTED: transcription factor SOX-10 [Canis lupus familiaris]
Unigene38683_All	2640	8.5069	8.5631	activator protein 2 alpha variant 6 [Ovis aries]
Unigene3871_All	813	4.8042	3.4676	T-box transcription factor TBX18 [Bos taurus] >gi|296484048|gb|DAA26163.1| T-box 18 [Bos taurus]
Unigene3899_All	816	20.4757	25.3575	T-cell receptor beta chain ANA 11 [Brugia malayi]
Unigene39106_All	207	1.5724	1.7988	PREDICTED: LOW QUALITY PROTEIN: forkhead box protein I3 [Bos taurus]
Unigene4023_All	614	3.9758	1.9925	activating transcription factor 7 interacting protein [Bos taurus]
Unigene41291_All	611	9.1448	15.148	transcription factor EB [Bos taurus] >gi|296474467|gb|DAA16582.1| transcription factor E3-like [Bos taurus]
Unigene41370_All	349	4.6631	2.1338	NF-X1-type zinc finger protein NFXL1 [Bos taurus]
Unigene41428_All	304	4.2827	1.5748	NF-X1-type zinc finger protein NFXL1 [Bos taurus]
Unigene41445_All	389	5.2992	1.3674	myb proto-oncogene protein [Bos taurus]
Unigene41462_All	479	5.5493	0	PREDICTED: homeobox protein Hox-C10-like [Bos taurus]
Unigene4170_All	1676	14.2415	11.5842	transcription factor PU.1 [Bos taurus] >gi|296479691|gb|DAA21806.1| hematopoietic transcription factor PU.1-like [Bos taurus]
Unigene43764_All	333	1.3032	0.3195	PREDICTED: transcription factor SOX-5-like isoform 2 [Meleagris gallopavo]
Unigene44173_All	245	3.7641	0.4342	SPR-1, partial [Macaca mulatta] >gi|355747783|gb|EHH52280.1| SPR-1, partial [Macaca fascicularis]
Unigene44416_All	271	2.4021	0	PREDICTED: LOW QUALITY PROTEIN: transcription factor E2F7 [Bos taurus] >gi|359065185|ref|XP_003586087.1| PREDICTED: LOW QUALITY PROTEIN: transcription factor E2F7 [Bos taurus]
Unigene45124_All	411	3.1677	1.2942	PREDICTED: transcription factor E2F8 [Sus scrofa]
Unigene45200_All	208	3.1296	0.5115	PREDICTED: zinc finger transcription factor Trps1-like, partial [Sus scrofa]
Unigene46173_All	352	3.0822	2.2667	KIAA1555 protein-like [Bos taurus]
Unigene464_All	4534	16.7982	17.3514	cyclic AMP-dependent transcription factor ATF-7 isoform 2 [Homo sapiens] >gi|119617130|gb|EAW96724.1| activating transcription factor 7, isoform CRA_b [Homo sapiens] >gi|187953215|gb|AAI36303.1| Activating transcription factor 7 [Homo sapiens]
Unigene46769_All	624	2.608	0.341	BTB and CNC homology 1, basic leucine zipper transcription factor 2 [Bos taurus]
Unigene4859_All	454	2.1508	2.2261	KIAA1555 protein-like [Bos taurus]
Unigene4859_All	454	2.1508	2.2261	KIAA1555 protein-like [Bos taurus]
Unigene48818_All	204	1.8614	1.3037	KIAA1555 protein-like [Bos taurus]
Unigene48978_All	248	1.7499	1.0724	NF-X1-type zinc finger protein NFXL1 [Bos taurus]
Unigene49019_All	288	1.8836	0.3694	PREDICTED: LOW QUALITY PROTEIN: transcription factor E2F7 [Bos taurus] >gi|359065185|ref|XP_003586087.1| PREDICTED: LOW QUALITY PROTEIN: transcription factor E2F7 [Bos taurus]
Unigene49027_All	395	2.06	0.5387	PREDICTED: LOW QUALITY PROTEIN: transcription factor E2F7 [Bos taurus] >gi|359065185|ref|XP_003586087.1| PREDICTED: LOW QUALITY PROTEIN: transcription factor E2F7 [Bos taurus]
Unigene49087_All	307	1.0602	0	T-box transcription factor TBX6 [Bos taurus] >gi|296473185|gb|DAA15300.1| T-box 6 [Bos taurus]
Unigene49453_All	213	2.8015	0.2497	PREDICTED: LOW QUALITY PROTEIN: transcription factor E2F7 [Bos taurus] >gi|359065185|ref|XP_003586087.1| PREDICTED: LOW QUALITY PROTEIN: transcription factor E2F7 [Bos taurus]
Unigene50906_All	262	1.6564	1.2181	sal-like 2 [Xenopus laevis] >gi|45934821|gb|AAS79482.1| transcription factor [Xenopus laevis]
Unigene5153_All	348	24.4736	36.3785	COUP transcription factor 2, partial [Macaca fascicularis]
Unigene51734_All	1159	0.4681	0.3213	CREB/ATF bZIP transcription factor [Bos taurus] >gi|148744028|gb|AAI42240.1| CREBZF protein [Bos taurus] >gi|296471949|gb|DAA14064.1| HCF-binding transcription factor Zhangfei [Bos taurus]
Unigene51755_All	260	1.6691	3.2734	runt-related transcription factor 3 [Mustela putorius furo]
Unigene51813_All	3042	0.2318	0.3672	transcription factor AP2-alpha [Sus scrofa]
Unigene51814_All	2883	1.336	1.3469	transcription factor AP2-alpha [Sus scrofa]
Unigene51914_All	2656	0.3268	0.5407	RecName: Full=Pre-B-cell leukemia transcription factor-interacting protein 1; AltName: Full=Hematopoietic PBX-interacting protein >gi|151554897|gb|AAI48134.1| PBXIP1 protein [Bos taurus]
Unigene5195_All	240	1.5822	2.438	SRY (sex determining region Y)-box 8-like [Bos taurus]
Unigene52190_All	313	2.2531	3.059	Transcription factor COE2 [Heterocephalus glaber]
Unigene53212_All	1586	3.2494	7.1102	PREDICTED: LOW QUALITY PROTEIN: COUP transcription factor 1 isoform 2 [Canis lupus familiaris]
Unigene53246_All	1106	31.4398	34.724	PREDICTED: transcription factor E2F4 [Canis lupus familiaris]
Unigene53247_All	1871	4.436	4.9468	death domain-associated protein 6 [Bos taurus] >gi|92096669|gb|AAI14742.1| Death-domain associated protein [Bos taurus] >gi|157278987|gb|AAI34603.1| DAXX protein [Bos taurus]
Unigene5342_All	416	3.1296	1.2787	PREDICTED: transcription factor TFIIIB component B'' homolog [Bos taurus]
Unigene53589_All	285	1.9034	8.9587	forkhead box protein C1 [Mus musculus] >gi|341941095|sp|Q61572.3|FOXC1_MOUSE RecName: Full=Forkhead box protein C1; AltName: Full=Forkhead-related protein FKHL7; AltName: Full=Forkhead-related transcription factor 3; Short=FREAC-3; AltName: Full=Mesoderm/mesenchyme forkhead 1; Short=MF-1; AltName: Full=Transcription factor FKH-1 >gi|3805941|emb|CAA11239.1| FKH1/MF1 protein [Mus musculus] >gi|3035…
Unigene53759_All	276	2.162	3.0836	T-box transcription factor TBX18 [Bos taurus] >gi|296484048|gb|DAA26163.1| T-box 18 [Bos taurus]
Unigene54000_All	388	4.0546	4.1128	PREDICTED: transcription factor E2F6-like, partial [Sus scrofa]
Unigene54075_All	618	0.1756	0.4304	POU domain-containing transcription factor EmbFL-like [Bos taurus]
Unigene54308_All	823	0.8569	0.9048	PREDICTED: transcription factor SOX-9-like [Ailuropoda melanoleuca]
Unigene54410_All	232	0	1.3757	PREDICTED: uncharacterized protein LOC526152 [Bos taurus]
Unigene54914_All	213	0.5094	2.2476	runt-related transcription factor 2 isoform type I [Mus musculus]
Unigene55212_All	403	2.423	2.1118	BTB and CNC homology 1, basic leucine zipper transcription factor 2 [Bos taurus]
Unigene55213_All	257	0.6332	1.4488	PREDICTED: ETS domain-containing transcription factor ERF-like [Loxodonta africana]
Unigene55354_All	201	0	1.3232	transcription factor LBX2 [Bos taurus] >gi|296482772|gb|DAA24887.1| ladybird homeobox homolog 2-like [Bos taurus]
Unigene55510_All	395	1.7854	5.1172	PREDICTED: ankyrin repeat domain 27 (VPS9 domain) [Taeniopygia guttata]
Unigene55627_All	241	0.2251	2.8693	homeobox protein Nkx-6.1 [Bos taurus] >gi|296486366|gb|DAA28479.1| homeodomain transcription factor Nkx6.1-like [Bos taurus]
Unigene55943_All	201	0.5398	6.0867	PREDICTED: transcription factor 25 [Sus scrofa]
Unigene5607_All	867	7.8211	6.2579	RecName: Full=Putative homeodomain transcription factor 1 >gi|115304945|gb|AAI23861.1| Putative homeodomain transcription factor 1 [Bos taurus]
Unigene56549_All	259	0	2.6699	PREDICTED: uncharacterized protein LOC526152 [Bos taurus]
Unigene56577_All	306	2.8365	1.7383	PREDICTED: transcription factor Sp3 [Canis lupus familiaris]
Unigene5738_All	2561	20.5254	8.308	PREDICTED: transcription factor Sp3 [Canis lupus familiaris]
Unigene574_All	832	11.997	3.2606	transcription factor GABP alpha subunit [Ovis aries]
Unigene57717_All	224	0.2422	1.8997	SRY (sex determining region Y)-box 8-like [Bos taurus]
Unigene5793_All	3009	0.0541	0.2121	POU domain, class 2, transcription factor 3 [Bos taurus] >gi|296480158|gb|DAA22273.1| PLA-1 protein-like [Bos taurus]
Unigene58438_All	213	1.2734	1.9978	pre-B-cell leukemia transcription factor 4 [Bos taurus]
Unigene58688_All	257	1.6886	3.3116	transcription factor SOX-6 [Bos taurus] >gi|296480168|gb|DAA22283.1| SRY (sex determining region Y)-box 6-like isoform 1 [Bos taurus]
Unigene58997_All	319	0.5102	0	ETS-related transcription factor Elf-2 [Bos taurus] >gi|296478750|gb|DAA20865.1| E74-like factor 2 (ets domain transcription factor) isoform 1 [Bos taurus]
Unigene6231_All	374	4.6415	3.2712	heat shock factor 2, isoform CRA_a [Mus musculus]
Unigene6367_All	1241	1.7485	5.5721	transcription factor SOX-17 [Bos taurus] >gi|296480652|gb|DAA22767.1| SRY-box 17-like [Bos taurus]
Unigene6444_All	425	4.978	5.6321	reticuloendotheliosis viral oncogene homolog B-like [Bos taurus]
Unigene648_All	730	5.3504	1.4573	phosphoinositide-3-kinase, class 2, alpha polypeptide [Mustela putorius furo]
Unigene6561_All	599	4.347	7.9033	transcription factor Ovo-like 2 [Bos taurus] >gi|296481405|gb|DAA23520.1| OVO-like 1-like [Bos taurus]
Unigene6602_All	483	15.05	6.3875	heat shock factor protein 2 [Bos taurus] >gi|133777457|gb|AAI14650.1| HSF2 protein [Bos taurus]
Unigene6719_All	1764	4.1823	3.9201	PR domain containing 11 [Mus musculus]
Unigene6903_All	2363	5.6474	8.7791	general transcription factor IIIC, polypeptide 5, 63kDa isoform 2 [Bos taurus]
Unigene691_All	966	19.0371	13.1604	PREDICTED: SRY (sex determining region Y)-box 21 [Rattus norvegicus]
Unigene7272_All	1244	1.3082	0.4276	PREDICTED: transcription factor-like 5 protein isoform 2 [Pan troglodytes]
Unigene7417_All	2163	19.6373	10.8204	PREDICTED: microphthalmia-associated transcription factor isoform 5 [Macaca mulatta] >gi|296225650|ref|XP_002758590.1| PREDICTED: microphthalmia-associated transcription factor isoform 1 [Callithrix jacchus]
Unigene7587_All	504	1.8298	1.8997	KIAA1555 protein-like [Bos taurus]
Unigene7595_All	538	1.21	2.274	CBR-PQN-75 protein [Caenorhabditis briggsae AF16]
Unigene7661_All	289	3.191	2.5768	T-box transcription factor TBX3 [Rattus norvegicus] >gi|62511138|sp|Q7TST9.1|TBX3_RAT RecName: Full=T-box transcription factor TBX3; Short=T-box protein 3 >gi|31096275|gb|AAP43504.1| Tbx3 [Rattus norvegicus] >gi|149063470|gb|EDM13793.1| T-box 3, isoform CRA_a [Rattus norvegicus]
Unigene8469_All	411	6.7314	5.9534	GTF2I repeat domain containing 2 [Bos taurus]
Unigene8823_All	1388	20.6749	16.9004	general transcription factor IIF subunit 2 [Bos taurus] >gi|118573901|sp|Q2T9L9.1|T2FB_BOVIN RecName: Full=General transcription factor IIF subunit 2; AltName: Full=ATP-dependent helicase GTF2F2; AltName: Full=Transcription initiation factor IIF subunit beta; Short=TFIIF-beta >gi|83405774|gb|AAI11361.1| General transcription factor IIF, polypeptide 2, 30kDa [Bos taurus] >gi|296481803|gb|DAA23918.…
Unigene8879_All	1263	25.5129	22.9531	PREDICTED: upstream stimulatory factor 1 isoform 2 [Macaca mulatta]
Unigene887_All	588	7.6573	3.3471	protein FAM114A2 [Bos taurus] >gi|122136945|sp|Q2T9N1.1|F1142_BOVIN RecName: Full=Protein FAM114A2 >gi|83405836|gb|AAI11347.1| Family with sequence similarity 114, member A1 [Bos taurus]
Unigene9023_All	900	62.0829	60.1071	cyclic AMP-dependent transcription factor ATF-5 [Bos taurus] >gi|296477594|gb|DAA19709.1| activating transcription factor 5-like [Bos taurus]
Unigene9033_All	2591	45.9562	46.6022	HMG box-containing protein 1 [Bos taurus]
Unigene9067_All	2272	9.6699	5.0102	BTB and CNC homology 1, basic leucine zipper transcription factor 1 [Bos taurus]
Unigene908_All	707	5.6012	9.7807	PREDICTED: uncharacterized protein LOC100847767 [Bos taurus]
Unigene9171_All	2040	53.5292	73.0871	myc proto-oncogene protein [Ovis aries] >gi|2498006|sp|Q28566.1|MYC_SHEEP RecName: Full=Myc proto-oncogene protein; AltName: Full=Proto-oncogene c-Myc; AltName: Full=Transcription factor p64 >gi|1154877|emb|CAA92814.1| c-myc [Ovis aries]
Unigene9259_All	444	5.0093	7.0683	transcription factor 20 (AR1) [Bos taurus]
Unigene9583_All	533	3.8675	1.8962	NF-X1-type zinc finger protein NFXL1 [Bos taurus]
Unigene9629_All	600	7.3234	6.2944	v-rel reticuloendotheliosis viral oncoprotein-like protein B [Mustela putorius furo]
Unigene9647_All	543	44.6565	32.1308	PREDICTED: hypothetical protein LOC100426950 [Macaca mulatta]
Unigene9662_All	651	14.9992	7.6806	general transcription factor IIIC, polypeptide 6, alpha 35kDa-like [Bos taurus]
