# Supplementary material for: Skin transcriptome profiles associated with coat color in sheep
Source: BMC Genomics. 2013 Jun 10;14:389. doi: 10.1186/1471-2164-14-389 (PMC3689618; doi:10.1186/1471-2164-14-389)
Supplement: Additional file 2: Table S2 — Differentially expressed known genes in black versus white sheep. List of known genes expressed differentially with fold change and P value. [file 1471-2164-14-389-S2.xlsx]

## Sheet: Supplementary Table 3
Supplementary Table 2. Differentially expressed known genes in black vs white sheep skin
geneID	geneLength	Trans-sheep-W-Expression	Trans-sheep-B-Expression	Trans-sheep-W-RPKM	Trans-sheep-B-RPKM	log2 Ratio(Trans-sheep-B/Trans-sheep-W)	Up-Down-Regulation(Trans-sheep-B/Trans-sheep-W)	P-value	FDR
SHEEP_ENSBTAP00000041814	303	0	23	0	4.42266	12.1107	Up	1.78e-07	5.95e-07
SHEEP_ENSBTAP00000048143-D2	1533	0	91	0	3.45858	11.756	Up	1.87e-27	1.73e-26
sheep_GLEAN_10005452	366	0	13	0	2.06948	11.0151	Up	0.000154192	0.0003834
SHEEP_ENSBTAP00000052614	939	0	33	0	2.04761	10.9997	Up	2.05e-10	8.49e-10
SHEEP_ENSBTAP00000052965	480	0	16	0	1.94213	10.9234	Up	2.03e-05	5.58e-05
SHEEP_ENSP00000315417	981	0	30	0	1.78177	10.7991	Up	1.56e-09	6.1e-09
SHEEP_ENSBTAP00000033234	657	0	20	0	1.77363	10.7925	Up	1.35e-06	4.18e-06
SHEEP_ENSBTAP00000026223	999	0	26	0	1.51637	10.5664	Up	2.34e-08	8.43e-08
sheep_GLEAN_10017752	570	0	13	0	1.32882	10.3759	Up	0.000154192	0.000383218
SHEEP_ENSBTAP00000040907	753	0	17	0	1.31538	10.3613	Up	1.03e-05	2.91e-05
SHEEP_ENSBTAP00000008217	1602	0	36	0	1.3093	10.3546	Up	2.7e-11	1.19e-10
SHEEP_ENSP00000215812	1164	0	24	0	1.20132	10.2304	Up	9.05e-08	3.1e-07
SHEEP_ENSBTAP00000007590	786	0	14	0	1.03778	10.0193	Up	7.84e-05	0.000201378
SHEEP_ENSBTAP00000010487	843	0	15	0	1.03672	10.0178	Up	3.99e-05	0.000105763
SHEEP_ENSBTAP00000020013	2163	0	35	0	0.94278	9.88078	Up	5.31e-11	2.29e-10
SHEEP_ENSBTAP00000013081	813	0	13	0	0.931647	9.86364	Up	0.000154192	0.000383278
SHEEP_ENSP00000340292	1014	0	16	0	0.91935	9.84447	Up	2.03e-05	5.58e-05
sheep_GLEAN_10009455	942	0	14	0	0.865916	9.75808	Up	7.84e-05	0.000201444
sheep_GLEAN_10002743	1650	0	23	0	0.812162	9.66562	Up	1.78e-07	5.95e-07
SHEEP_ENSBTAP00000026689	1092	0	14	0	0.746972	9.54491	Up	7.84e-05	0.000201411
SHEEP_ENSBTAP00000016529	1476	0	17	0	0.67106	9.3903	Up	1.03e-05	2.91e-05
SHEEP_ENSP00000356795	1332	0	15	0	0.656124	9.35782	Up	3.99e-05	0.000105781
SHEEP_ENSBTAP00000041394	1710	0	15	0	0.511086	8.99742	Up	3.99e-05	0.000105745
SHEEP_ENSP00000400459	2631	0	20	0	0.442902	8.79084	Up	1.35e-06	4.18e-06
SHEEP_ENSP00000230588	2262	0	13	0	0.334849	8.38737	Up	0.000154192	0.000383339
SHEEP_ENSP00000373570	1611	9	2386	0.336637	86.2926	8.0019	Up	0	0
SHEEP_ENSP00000370885	357	2	315	0.33758	51.4092	7.25066	Up	3.58e-89	1.15e-87
sheep_GLEAN_10010082	924	20	2470	1.30429	155.748	6.89981	Up	0	0
SHEEP_ENSBTAP00000015679	1587	8	780	0.303758	28.6363	6.55878	Up	8.9e-214	8.3e-212
SHEEP_ENSBTAP00000041534	7878	0	12	0	0.0887491	6.47166	Up	0.00030328	0.000724572
SHEEP_ENSBTAP00000017854	459	1	86	0.131281	10.9165	6.37771	Up	2.42e-24	2.01e-23
sheep_GLEAN_10003837	501	5	414	0.601377	48.1461	6.32301	Up	7.43e-113	3.29e-111
SHEEP_ENSP00000419300	342	1	63	0.176193	10.7328	5.92873	Up	1.02e-17	6.39e-17
SHEEP_ENSBTAP00000016461	972	5	286	0.309969	17.1435	5.78939	Up	4.83e-76	1.29e-74
SHEEP_ENSP00000296589	1587	8	372	0.303758	13.6573	5.49061	Up	1.87e-96	6.68e-95
SHEEP_ENSP00000282549	423	2	71	0.284908	9.7795	5.10119	Up	9.45e-19	6.21e-18
SHEEP_ENSP00000382708	297	1	33	0.202889	6.47375	4.99584	Up	3.64e-09	1.39e-08
SHEEP_ENSBTAP00000012973	930	12	393	0.777522	24.6211	4.98487	Up	2.59e-97	9.5e-96
SHEEP_ENSBTAP00000004707-D7	510	2	63	0.236306	7.19729	4.92873	Up	1.69e-16	9.95e-16
SHEEP_ENSBTAP00000051269	522	22	598	2.53961	66.7466	4.71602	Up	6.17e-143	3.71e-141
sheep_GLEAN_10005085	354	16	430	2.72352	70.7724	4.69964	Up	5.36e-103	2.12e-101
SHEEP_ENSBTAP00000025374	609	2	52	0.197892	4.9749	4.65189	Up	2e-13	1e-12
SHEEP_ENSP00000353940	1944	317	8011	9.82602	240.098	4.61087	Up	0	0
SHEEP_ENSBTAP00000004707	549	30	746	3.29279	79.1708	4.58759	Up	4.51e-175	3.36e-173
SHEEP_ENSP00000227918	273	6	115	1.32435	24.5434	4.21197	Up	1e-26	9.11e-26
SHEEP_ENSBTAP00000050256-D2	471	241	4575	30.8326	565.938	4.19811	Up	0	0
SHEEP_ENSBTAP00000044006	306	14	252	2.7569	47.9819	4.12137	Up	3.65e-56	6.92e-55
SHEEP_ENSP00000243786	990	1	17	0.0608667	1.00049	4.03891	Up	0.000101461	0.000257639
SHEEP_ENSP00000243673	1011	1	16	0.0596024	0.922078	3.95145	Up	0.000189603	0.000465908
SHEEP_ENSBTAP00000051962-D3	519	648	9891	75.2354	1110.38	3.8835	Up	0	0
SHEEP_ENSP00000411948	537	1	15	0.112212	1.62748	3.85834	Up	0.00035334	0.000837533
SHEEP_ENSBTAP00000007700	1083	1	15	0.0556399	0.806978	3.85834	Up	0.00035334	0.000837659
SHEEP_ENSP00000261917	1677	2	29	0.071864	1.00754	3.80943	Up	3.94e-07	1.27e-06
SHEEP_ENSP00000332369	1764	4	55	0.136639	1.81661	3.73281	Up	2.17e-12	1.02e-11
SHEEP_ENSBTAP00000010233	4884	9	118	0.111041	1.40768	3.66417	Up	7.59e-25	6.41e-24
SHEEP_ENSBTAP00000043544	1824	3	39	0.0991085	1.24577	3.65189	Up	5.61e-09	2.11e-08
SHEEP_ENSBTAP00000020432	1077	54	679	3.02129	36.7327	3.60383	Up	2.68e-134	1.43e-132
SHEEP_ENSBTAP00000002431	876	4	50	0.275151	3.32556	3.5953	Up	4.49e-11	1.95e-10
SHEEP_ENSBTAP00000047428-D4	507	2	24	0.237704	2.75805	3.53641	Up	8.31e-06	2.37e-05
SHEEP_ENSBTAP00000037722	1023	2	24	0.117806	1.36689	3.53641	Up	8.31e-06	2.37e-05
SHEEP_ENSBTAP00000037374	243	91	962	22.5657	230.657	3.35355	Up	3.78e-178	2.92e-176
SHEEP_ENSP00000345988	5007	2	20	0.0240695	0.232729	3.27338	Up	9.09e-05	0.000231891
SHEEP_ENSBTAP00000034765	1551	46	458	1.78715	17.2049	3.26709	Up	1.02e-83	3.04e-82
SHEEP_ENSBTAP00000017615	960	6	59	0.376612	3.5808	3.24913	Up	6.72e-12	3.07e-11
SHEEP_ENSBTAP00000021660	2448	15	146	0.369228	3.47488	3.23438	Up	1.87e-27	1.73e-26
SHEEP_ENSP00000361518	867	3	29	0.208505	1.94885	3.22447	Up	2.2e-06	6.66e-06
SHEEP_ENSBTAP00000033756	1347	7	67	0.313145	2.89805	3.21018	Up	3.24e-13	1.59e-12
sheep_GLEAN_10005348	342	2	19	0.352386	3.23688	3.19937	Up	0.000163983	0.000406585
SHEEP_ENSBTAP00000041242	972	32	300	1.9838	17.9826	3.18027	Up	4.82e-54	8.82e-53
sheep_GLEAN_10015432	519	3	28	0.348312	3.14333	3.17384	Up	3.95e-06	1.17e-05
sheep_GLEAN_10010179	972	294	2671	18.2262	160.106	3.13494	Up	0	0
SHEEP_ENSP00000297195	1140	2	18	0.105716	0.919955	3.12137	Up	0.00029465	0.000705351
SHEEP_ENSP00000353427	1857	624	5247	20.2482	164.626	3.02332	Up	0	0
SHEEP_ENSP00000317214	1926	30	252	0.938598	7.6233	3.02184	Up	1.64e-43	2.39e-42
SHEEP_ENSBTAP00000047349	252	12	98	2.86943	22.6581	2.98119	Up	1.47e-17	9.11e-17
SHEEP_ENSBTAP00000034594	615	8	64	0.783844	6.06322	2.95145	Up	8.38e-12	3.8e-11
SHEEP_ENSP00000375682	720	43	327	3.59874	26.4615	2.87833	Up	2.21e-53	3.96e-52
SHEEP_ENSBTAP00000030714	369	18	134	2.93941	21.1581	2.84761	Up	1.65e-22	1.27e-21
SHEEP_ENSBTAP00000016758	1920	13	92	0.407997	2.79181	2.77457	Up	1.73e-15	9.65e-15
sheep_GLEAN_10014127	1083	3	21	0.16692	1.12977	2.7588	Up	0.000215718	0.000526121
SHEEP_ENSP00000355877	825	5	35	0.3652	2.4718	2.7588	Up	1.32e-06	4.08e-06
SHEEP_ENSP00000287766	1713	5	32	0.175884	1.08841	2.62952	Up	6.82e-06	1.97e-05
sheep_GLEAN_10016829	3678	37	230	0.606184	3.64347	2.58748	Up	4.72e-34	5.4e-33
SHEEP_ENSBTAP00000045838-D2	342	682	4205	120.164	716.372	2.57571	Up	0	0
SHEEP_ENSBTAP00000002847	3066	34	205	0.668223	3.89565	2.54346	Up	5.85e-30	5.95e-29
SHEEP_ENSBTAP00000024214	693	4	24	0.347809	2.01779	2.53641	Up	0.000147899	0.000368688
SHEEP_ENSBTAP00000019695	1512	342	2041	13.6298	78.6484	2.52865	Up	1.26e-281	1.63e-279
SHEEP_ENSP00000374309	9186	50	296	0.327988	1.87743	2.51704	Up	4.28e-42	6.1e-41
sheep_GLEAN_10002663	303	39	227	7.75598	43.6498	2.49259	Up	2.7e-32	2.94e-31
SHEEP_ENSP00000424400	873	5	29	0.34512	1.93545	2.4875	Up	3.41e-05	9.13e-05
SHEEP_ENSBTAP00000010214	1482	4	23	0.16264	0.904229	2.47501	Up	0.00025248	0.000610274
SHEEP_ENSP00000361202	3252	4	23	0.0741181	0.412075	2.47501	Up	0.00025248	0.000610179
SHEEP_ENSP00000307093-D2	1884	8	46	0.255873	1.42258	2.47501	Up	1.55e-07	5.21e-07
SHEEP_ENSBTAP00000005424-D4	321	7	40	1.31404	7.26028	2.46602	Up	1.11e-06	3.44e-06
SHEEP_ENSBTAP00000047523	1206	17	97	0.849408	4.68622	2.4639	Up	1.96e-14	1.04e-13
SHEEP_ENSBTAP00000050112	1302	135	764	6.24795	34.1886	2.45206	Up	6.35e-103	2.51e-101
SHEEP_ENSP00000282572	675	8	45	0.714169	3.88425	2.4433	Up	2.62e-07	8.64e-07
sheep_GLEAN_10021161	771	5	28	0.390778	2.11594	2.43687	Up	5.78e-05	0.000150793
SHEEP_ENSP00000228936	927	10	56	0.650032	3.51971	2.43687	Up	8.89e-09	3.3e-08
SHEEP_ENSBTAP00000021428	705	5	28	0.427362	2.31402	2.43687	Up	5.78e-05	0.000150768
sheep_GLEAN_10017753	1452	7	39	0.2905	1.56494	2.42949	Up	1.87e-06	5.68e-06
SHEEP_ENSBTAP00000029329	567	30	165	3.18825	16.9551	2.41088	Up	4.98e-23	3.88e-22
SHEEP_ENSBTAP00000012427	1323	6	32	0.273279	1.40925	2.36648	Up	2.26e-05	6.17e-05
SHEEP_ENSBTAP00000014978	1365	34	180	1.50093	7.68314	2.35584	Up	2.34e-24	1.94e-23
SHEEP_ENSBTAP00000048467	624	10	52	0.965673	4.85532	2.32996	Up	6.96e-08	2.41e-07
SHEEP_ENSP00000344352	546	274	1420	30.2394	151.529	2.32509	Up	3.26e-178	2.53e-176
SHEEP_ENSBTAP00000029233	621	12	61	1.16441	5.72317	2.29722	Up	6.6e-09	2.48e-08
SHEEP_ENSBTAP00000002834	975	30	151	1.85409	9.02342	2.28296	Up	5.9e-20	4.06e-19
SHEEP_ENSP00000221476	1146	6	30	0.315487	1.52523	2.27338	Up	6.3e-05	0.000163442
SHEEP_ENSBTAP00000049702-D2	999	51	254	3.07623	14.8138	2.26771	Up	2.63e-32	2.87e-31
SHEEP_ENSBTAP00000031886	624	104	510	10.043	47.6194	2.24536	Up	1.67e-62	3.55e-61
SHEEP_ENSP00000249750	1440	10	49	0.418458	1.98259	2.24423	Up	3.17e-07	1.04e-06
SHEEP_ENSP00000360315	639	8	39	0.754404	3.55601	2.23685	Up	5.67e-06	1.65e-05
SHEEP_ENSBTAP00000042747	741	406	1936	33.0158	152.225	2.20497	Up	4.18e-227	4.22e-225
SHEEP_ENSP00000268864	558	17	81	1.83582	8.45765	2.20383	Up	6.47e-11	2.78e-10
SHEEP_ENSBTAP00000008237	1272	367	1730	17.3858	79.2424	2.18837	Up	2.95e-201	2.69e-199
sheep_GLEAN_10016827	1107	8	37	0.435469	1.94739	2.1609	Up	1.53e-05	4.27e-05
SHEEP_ENSBTAP00000035058	834	40	181	2.89007	12.6448	2.12936	Up	8.39e-22	6.24e-21
SHEEP_ENSP00000295824	2448	25	113	0.61538	2.68946	2.12777	Up	3.94e-14	2.06e-13
SHEEP_ENSBTAP00000028349	246	6	27	1.46971	6.39481	2.12137	Up	0.00028345	0.000679994
sheep_GLEAN_10007795	276	6	27	1.30996	5.69972	2.12137	Up	0.00028345	0.00067989
sheep_GLEAN_10007530	654	46	205	4.23833	18.2631	2.10737	Up	3.39e-24	2.79e-23
SHEEP_ENSP00000403644	1425	13	57	0.549722	2.33055	2.0839	Up	1.34e-07	4.51e-07
SHEEP_ENSP00000349175	537	13	57	1.45876	6.18442	2.0839	Up	1.34e-07	4.52e-07
SHEEP_ENSBTAP00000052365	1338	71	310	3.19755	13.4991	2.07782	Up	3.42e-35	4.05e-34
SHEEP_ENSP00000409199	1695	2502	10852	88.9472	373.026	2.06825	Up	0	0
SHEEP_ENSP00000369889	4383	9	39	0.123733	0.518432	2.06692	Up	1.56e-05	4.35e-05
SHEEP_ENSP00000244534-D5	585	10	43	1.03005	4.28264	2.05578	Up	6.01e-06	1.74e-05
SHEEP_ENSBTAP00000053314	3573	508	2177	8.56733	35.4997	2.05089	Up	7.88e-233	8.29e-231
SHEEP_ENSBTAP00000026142	1794	34	144	1.14201	4.67669	2.03391	Up	1.02e-16	6.07e-16
SHEEP_ENSBTAP00000037916	1239	7	29	0.340441	1.36372	2.00207	Up	0.000282428	0.000677749
SHEEP_ENSBTAP00000010395	1050	7	29	0.40172	1.60919	2.00207	Up	0.000282428	0.000677853
SHEEP_ENSBTAP00000013131	1482	9	37	0.365939	1.45463	1.99098	Up	4.07e-05	0.000107751
SHEEP_ENSP00000391794	288	31	127	6.4861	25.6927	1.98594	Up	1.69e-14	8.97e-14
SHEEP_ENSBTAP00000052168-D5	381	11	45	1.73973	6.88155	1.98387	Up	5.98e-06	1.73e-05
SHEEP_ENSP00000234961	735	11	45	0.90182	3.56717	1.98387	Up	5.98e-06	1.73e-05
sheep_GLEAN_10002167	468	111	452	14.292	56.2719	1.97721	Up	1.64e-47	2.6e-46
SHEEP_ENSBTAP00000010259	1014	82	333	4.87293	19.134	1.97327	Up	2.42e-35	2.88e-34
SHEEP_ENSP00000377948	1272	8	32	0.378981	1.46576	1.95145	Up	0.000171547	0.000423732
sheep_GLEAN_10013789	4101	67	268	0.984464	3.80753	1.95145	Up	2.36e-28	2.27e-27
sheep_GLEAN_10019013	879	13	52	0.891187	3.44678	1.95145	Up	1.42e-06	4.37e-06
SHEEP_ENSBTAP00000001422	999	14	56	0.844456	3.26604	1.95145	Up	5.5e-07	1.76e-06
SHEEP_ENSP00000406546	1842	8	32	0.261707	1.01218	1.95145	Up	0.000171547	0.000423865
SHEEP_ENSBTAP00000052537	783	8	32	0.615663	2.38115	1.95145	Up	0.000171547	0.000423799
SHEEP_ENSP00000325776	324	12	47	2.23178	8.45185	1.92107	Up	5.85e-06	1.7e-05
sheep_GLEAN_10002166	414	378	1478	55.0182	208.005	1.91864	Up	1.67e-145	1.02e-143
SHEEP_ENSBTAP00000020046	1134	11	43	0.584513	2.2093	1.91828	Up	1.52e-05	4.23e-05
SHEEP_ENSP00000328150	1284	8	31	0.375439	1.40668	1.90564	Up	0.00027395	0.000659221
SHEEP_ENSBTAP00000016644	816	8	31	0.590765	2.21345	1.90564	Up	0.00027395	0.00065912
SHEEP_ENSP00000332967	1161	95	368	4.93067	18.4678	1.90515	Up	3.46e-37	4.31e-36
SHEEP_ENSBTAP00000020360	7782	62	240	0.480082	1.79688	1.90414	Up	8.86e-25	7.48e-24
SHEEP_ENSP00000385255	5964	14	54	0.141451	0.527539	1.89898	Up	1.38e-06	4.26e-06
SHEEP_ENSP00000222598	765	76	292	5.98641	22.2392	1.89334	Up	1.34e-29	1.35e-28
SHEEP_ENSBTAP00000017783	5412	2303	8795	25.6419	94.684	1.88462	Up	0	0
SHEEP_ENSP00000350630	2862	26	99	0.547417	2.01541	1.88036	Up	6.85e-11	2.93e-10
sheep_GLEAN_10017835	225	489	1854	130.961	480.094	1.87418	Up	2e-176	1.51e-174
SHEEP_ENSBTAP00000007349	573	613	2312	64.4645	235.089	1.86663	Up	2.48e-218	2.42e-216
SHEEP_ENSBTAP00000012974	2538	74	279	1.75693	6.40488	1.86611	Up	7.83e-28	7.35e-27
SHEEP_ENSBTAP00000004556	1134	28	105	1.48785	5.39479	1.85834	Up	2.6e-11	1.14e-10
SHEEP_ENSP00000265441	1083	46	172	2.55943	9.25334	1.85415	Up	1.37e-17	8.47e-17
SHEEP_ENSP00000355645	966	61	228	3.80511	13.7517	1.8536	Up	7.89e-23	6.1e-22
SHEEP_ENSBTAP00000000677	3720	20	74	0.323968	1.15901	1.83897	Up	2.93e-08	1.05e-07
SHEEP_ENSBTAP00000040660	2193	26	96	0.714413	2.55054	1.83597	Up	2.62e-10	1.08e-09
SHEEP_ENSBTAP00000012036	1446	24	88	1.00013	3.54579	1.82592	Up	1.69e-09	6.58e-09
SHEEP_ENSP00000348602	1986	9	33	0.273072	0.968129	1.82592	Up	0.000260332	0.000627801
SHEEP_ENSBTAP00000040897	645	12	44	1.12108	3.97458	1.82592	Up	2.29e-05	6.27e-05
SHEEP_ENSBTAP00000013009-D2	630	420	1538	40.172	142.238	1.82404	Up	1.98e-141	1.15e-139
SHEEP_ENSBTAP00000005050	1314	553	2008	25.3597	89.0363	1.81185	Up	2.18e-182	1.73e-180
SHEEP_ENSP00000373394	1776	24	87	0.814297	2.85414	1.80943	Up	2.63e-09	1.01e-08
sheep_GLEAN_10017834	1146	1044	3752	54.8947	190.755	1.79699	Up	0	0
SHEEP_ENSBTAP00000016212	765	1279	4589	100.745	349.507	1.79461	Up	0	0
SHEEP_ENSBTAP00000009667	1962	244	874	7.49386	25.9544	1.7922	Up	2.88e-79	7.95e-78
SHEEP_ENSP00000277491	3855	42	150	0.656507	2.26707	1.78795	Up	7.64e-15	4.13e-14
sheep_GLEAN_10013782	252	18	64	4.30414	14.7972	1.78152	Up	4.64e-07	1.49e-06
SHEEP_ENSBTAP00000036226-D4	1416	15	52	0.638326	2.13963	1.745	Up	7.82e-06	2.24e-05
SHEEP_ENSP00000248668	1011	22	76	1.31125	4.37987	1.73994	Up	6.28e-08	2.18e-07
SHEEP_ENSP00000251363	1173	772	2658	39.6583	132.025	1.73512	Up	7.51e-227	7.54e-225
SHEEP_ENSBTAP00000013079	795	3642	12319	276.05	902.832	1.70953	Up	0	0
SHEEP_ENSBTAP00000037465	2637	34	115	0.776933	2.54089	1.70947	Up	4.42e-11	1.92e-10
SHEEP_ENSBTAP00000024086-D6	1014	718	2417	42.6679	138.879	1.70261	Up	4.27e-201	3.87e-199
SHEEP_ENSP00000284110	816	11	37	0.812301	2.64186	1.70147	Up	0.000224786	0.000546706
SHEEP_ENSBTAP00000044507	5238	14	47	0.161056	0.522795	1.69868	Up	3.1e-05	8.33e-05
SHEEP_ENSBTAP00000016132	624	96	322	9.27046	30.0656	1.6974	Up	3.66e-28	3.48e-27
SHEEP_ENSP00000367301	402	20	67	2.99791	9.71063	1.69561	Up	6.22e-07	1.98e-06
SHEEP_ENSBTAP00000021512	6558	49	162	0.450235	1.43927	1.67659	Up	1.12e-14	6.02e-14
SHEEP_ENSBTAP00000039997	3843	176	578	2.75967	8.76307	1.66694	Up	4.67e-48	7.51e-47
SHEEP_ENSP00000260386	825	12	39	0.87648	2.75429	1.65189	Up	0.000205412	0.000502706
SHEEP_ENSP00000281523	954	42	136	2.65287	8.30595	1.64659	Up	2.89e-12	1.35e-11
SHEEP_ENSP00000246646-D2	1269	192	616	9.11705	28.2825	1.63327	Up	1.1e-49	1.82e-48
SHEEP_ENSBTAP00000022140	2475	191	610	4.65021	14.36	1.62668	Up	6.06e-49	9.88e-48
SHEEP_ENSBTAP00000044075	645	22	70	2.05531	6.3232	1.6213	Up	7.95e-07	2.51e-06
SHEEP_ENSP00000421172	996	123	391	7.4415	22.8726	1.61996	Up	8.76e-32	9.4e-31
SHEEP_ENSBTAP00000007111	4710	38	120	0.486158	1.48443	1.61041	Up	1.1e-10	4.66e-10
SHEEP_ENSP00000424474	1245	107	336	5.1788	15.7242	1.6023	Up	3.95e-27	3.61e-26
SHEEP_ENSBTAP00000007184	549	50	157	5.48798	16.662	1.60221	Up	1.83e-13	9.19e-13
SHEEP_ENSP00000264218	378	15	47	2.39119	7.24444	1.59915	Up	6.58e-05	0.000170663
SHEEP_ENSBTAP00000036460	2805	2122	6634	45.5855	137.797	1.5959	Up	0	0
SHEEP_ENSBTAP00000028386	1029	44	137	2.57663	7.75718	1.59005	Up	8.22e-12	3.73e-11
SHEEP_ENSP00000415786	1230	287	892	14.0602	42.2531	1.58744	Up	2.22e-68	5.17e-67
SHEEP_ENSP00000353106	1200	106	329	5.32279	15.974	1.58547	Up	3.22e-26	2.88e-25
SHEEP_ENSBTAP00000013951-D2	2916	64	198	1.32253	3.95618	1.5808	Up	2.58e-16	1.51e-15
SHEEP_ENSP00000325819	951	239	738	15.1437	45.2142	1.57806	Up	2.1e-56	4.02e-55
SHEEP_ENSBTAP00000003936	720	576	1774	48.2064	143.555	1.57431	Up	1.38e-132	7.32e-131
SHEEP_ENSBTAP00000024989	3093	77	237	1.50012	4.46444	1.5734	Up	4.06e-19	2.71e-18
SHEEP_ENSBTAP00000051398	1506	1133	3482	45.3335	134.711	1.57122	Up	1.36e-257	1.6e-255
SHEEP_ENSBTAP00000006382	1506	82	251	3.28098	9.71063	1.56544	Up	5.07e-20	3.5e-19
SHEEP_ENSP00000415900	2178	55	168	1.52167	4.49418	1.5624	Up	7.55e-14	3.89e-13
SHEEP_ENSBTAP00000047683	1536	103	314	4.04074	11.9107	1.55957	Up	1.54e-24	1.29e-23
SHEEP_ENSP00000358999	786	27	82	2.06993	6.07841	1.55411	Up	2.13e-07	7.08e-07
SHEEP_ENSP00000222249	999	22	66	1.327	3.84926	1.53641	Up	4.06e-06	1.2e-05
SHEEP_ENSP00000299106	876	179	536	12.313	35.65	1.53372	Up	8.23e-40	1.1e-38
SHEEP_ENSP00000262631	618	109	324	10.628	30.5461	1.52311	Up	1.83e-24	1.53e-23
SHEEP_ENSBTAP00000013354	519	2180	6478	253.107	727.231	1.52267	Up	0	0
sheep_GLEAN_10004382	1248	87	256	4.20068	11.9515	1.5085	Up	2.15e-19	1.45e-18
SHEEP_ENSP00000383053	3042	116	340	2.29781	6.51206	1.50286	Up	3.98e-25	3.39e-24
SHEEP_ENSP00000280155	642	65	190	6.10089	17.2432	1.49893	Up	1.19e-14	6.4e-14
SHEEP_ENSP00000367429	381	33	96	5.2192	14.6806	1.49202	Up	4.98e-08	1.74e-07
SHEEP_ENSBTAP00000008228	870	601	1731	41.6265	115.925	1.47762	Up	4.63e-118	2.14e-116
sheep_GLEAN_10010277	720	49	141	4.10089	11.41	1.47629	Up	5.14e-11	2.22e-10
SHEEP_ENSP00000358525	654	16	46	1.4742	4.09806	1.47501	Up	0.000198515	0.000486587
sheep_GLEAN_10005466	2049	16	46	0.470536	1.30802	1.47501	Up	0.000198515	0.000486663
SHEEP_ENSP00000360316	1545	3700	10631	144.307	400.908	1.47413	Up	0	0
SHEEP_ENSP00000265634	996	46	132	2.783	7.72171	1.47228	Up	2.31e-10	9.52e-10
sheep_GLEAN_10012684	318	61	175	11.5589	32.0634	1.47192	Up	2.78e-13	1.38e-12
SHEEP_ENSBTAP00000023124	1440	21	60	0.878762	2.42766	1.46602	Up	2.22e-05	6.09e-05
SHEEP_ENSBTAP00000016640	297	20	57	4.05778	11.1819	1.46241	Up	3.72e-05	9.91e-05
sheep_GLEAN_10016863	888	72	205	4.88578	13.4505	1.461	Up	3.67e-15	2.01e-14
SHEEP_ENSBTAP00000031858	1137	694	1971	36.7802	101.001	1.45737	Up	1.8e-131	9.41e-130
sheep_GLEAN_10002310	654	43	122	3.96192	10.8688	1.45592	Up	1.52e-09	5.95e-09
SHEEP_ENSP00000377567-D15	921	21	59	1.37396	3.73242	1.44177	Up	3.28e-05	8.8e-05
SHEEP_ENSBTAP00000018252	2280	105	295	2.77504	7.53852	1.44177	Up	8.8e-21	6.31e-20
sheep_GLEAN_10009833	489	52	146	6.4078	17.3957	1.44083	Up	5.28e-11	2.28e-10
SHEEP_ENSBTAP00000018189	1872	31	86	0.997862	2.67665	1.42352	Up	6.37e-07	2.03e-06
sheep_GLEAN_10003878	915	53	147	3.49035	9.36041	1.4232	Up	6.81e-11	2.91e-10
SHEEP_ENSP00000371532	2541	174	482	4.12628	11.052	1.42139	Up	2.68e-32	2.92e-31
SHEEP_ENSBTAP00000010837	390	134	371	20.704	55.4253	1.42063	Up	3.3e-25	2.82e-24
SHEEP_ENSP00000258682	1800	17	47	0.569103	1.52133	1.41857	Up	0.000258126	0.000623056
sheep_GLEAN_10005714	549	121	334	13.2809	35.4465	1.41629	Up	9.44e-23	7.27e-22
SHEEP_ENSBTAP00000004193	1167	252	688	13.012	34.3492	1.40043	Up	2.01e-44	2.97e-43
SHEEP_ENSBTAP00000002293	1743	105	286	3.63	9.56021	1.39707	Up	2.49e-19	1.67e-18
SHEEP_ENSP00000343676	882	144	392	9.83804	25.895	1.39623	Up	6.67e-26	5.89e-25
SHEEP_ENSP00000401437	2052	21	57	0.616675	1.61844	1.39202	Up	7.05e-05	0.000182185
SHEEP_ENSP00000084798	981	87	236	5.34398	14.0166	1.39115	Up	4.06e-16	2.35e-15
SHEEP_ENSBTAP00000012409	2460	83	225	2.03309	5.329	1.39019	Up	2.03e-15	1.13e-14
SHEEP_ENSBTAP00000026440	720	38	103	3.18028	8.33496	1.39002	Up	8.44e-08	2.9e-07
SHEEP_ENSBTAP00000047083	1605	55	149	2.06492	5.40891	1.38926	Up	1.11e-10	4.7e-10
SHEEP_ENSBTAP00000020555-D2	267	95	256	21.4401	55.8634	1.38159	Up	3.41e-17	2.08e-16
SHEEP_ENSBTAP00000014656	1488	104	280	4.21158	10.9636	1.38029	Up	1.22e-18	7.96e-18
SHEEP_ENSBTAP00000000815	1509	103	277	4.11304	10.6952	1.37869	Up	1.99e-18	1.29e-17
SHEEP_ENSP00000386041	5718	73	195	0.769296	1.98696	1.36895	Up	2.81e-13	1.39e-12
SHEEP_ENSBTAP00000005590	306	72	190	14.1783	36.1769	1.35138	Up	9.5e-13	4.55e-12
SHEEP_ENSBTAP00000036835	3204	467	1228	8.78292	22.3308	1.34626	Up	1.76e-73	4.53e-72
SHEEP_ENSBTAP00000019066	1059	176	462	10.0145	25.4182	1.34376	Up	1.27e-28	1.24e-27
SHEEP_ENSP00000362524	1395	1394	3657	60.2148	152.739	1.34288	Up	3.14e-214	2.95e-212
SHEEP_ENSP00000314145	1653	4349	11387	158.537	401.361	1.34008	Up	0	0
SHEEP_ENSP00000253193	1890	123	321	3.92155	9.8956	1.33536	Up	3.49e-20	2.44e-19
SHEEP_ENSBTAP00000021357	2355	23	60	0.588507	1.48443	1.33478	Up	7.78e-05	0.000200024
SHEEP_ENSBTAP00000034563	1164	212	553	10.9748	27.6803	1.33466	Up	1.32e-33	1.5e-32
SHEEP_ENSP00000322802	633	66	172	6.28282	15.8316	1.33332	Up	1.82e-11	8.1e-11
SHEEP_ENSP00000315137	975	242	628	14.9563	37.5279	1.3272	Up	1.25e-37	1.58e-36
SHEEP_ENSP00000347463	1491	95	246	3.83938	9.61294	1.32411	Up	1.24e-15	6.99e-15
SHEEP_ENSBTAP00000044778	1365	6853	17741	302.526	757.258	1.32373	Up	0	0
SHEEP_ENSBTAP00000042306	519	24	62	2.7865	6.96022	1.32068	Up	6.75e-05	0.000174614
SHEEP_ENSP00000386374	951	26	67	1.64743	4.10481	1.3171	Up	3.53e-05	9.44e-05
SHEEP_ENSP00000335557	1137	21	54	1.11294	2.76715	1.31402	Up	0.000215444	0.000525616
SHEEP_ENSBTAP00000004758	1584	360	924	13.695	33.9872	1.31134	Up	1.36e-53	2.47e-52
SHEEP_ENSP00000363081	807	30	77	2.24007	5.55925	1.31134	Up	9.72e-06	2.76e-05
sheep_GLEAN_10015811	933	30	77	1.93756	4.80848	1.31134	Up	9.72e-06	2.76e-05
sheep_GLEAN_10011055	672	60	154	5.38018	13.3521	1.31134	Up	3.49e-10	1.42e-09
SHEEP_ENSBTAP00000028091	1038	32	82	1.85766	4.60273	1.309	Up	5.11e-06	1.49e-05
SHEEP_ENSP00000359629	1803	266	681	8.88997	22.0065	1.30768	Up	8.79e-40	1.17e-38
SHEEP_ENSP00000416478	1788	242	618	8.15572	20.1382	1.30405	Up	4.15e-36	5.04e-35
SHEEP_ENSBTAP00000039541	2670	58	148	1.30897	3.2296	1.30292	Up	9.33e-10	3.7e-09
SHEEP_ENSP00000246801	1563	132	336	5.08897	12.525	1.29937	Up	2.99e-20	2.09e-19
SHEEP_ENSP00000359245	6825	133	338	1.17426	2.88544	1.29704	Up	2.6e-20	1.83e-19
SHEEP_ENSBTAP00000029418	201	144	365	43.1699	105.802	1.29327	Up	1.02e-21	7.53e-21
SHEEP_ENSP00000376227	1290	64	162	2.98954	7.31685	1.2913	Up	2e-10	8.3e-10
SHEEP_ENSP00000385695	1200	408	1032	20.4877	50.1069	1.29025	Up	3.24e-58	6.38e-57
sheep_GLEAN_10012193	8655	38	96	0.264564	0.646253	1.28848	Up	1.07e-06	3.33e-06
SHEEP_ENSBTAP00000009534	150	21	53	8.43612	20.5865	1.28705	Up	0.000309824	0.00073953
SHEEP_ENSP00000363645	975	711	1794	43.942	107.205	1.28671	Up	1.93e-99	7.3e-98
SHEEP_ENSP00000321804	339	29	73	5.15481	12.5465	1.28329	Up	2.3e-05	6.27e-05
SHEEP_ENSBTAP00000015641	2004	40	100	1.20275	2.90737	1.27338	Up	8.03e-07	2.54e-06
SHEEP_ENSBTAP00000011536	927	52	130	3.38017	8.17076	1.27338	Up	1.78e-08	6.46e-08
SHEEP_ENSP00000313581-D2	702	589	1472	50.5583	122.171	1.27289	Up	1.36e-80	3.83e-79
SHEEP_ENSP00000305152	831	39	97	2.82799	6.80095	1.26596	Up	1.32e-06	4.07e-06
SHEEP_ENSBTAP00000000849	1995	73	181	2.20493	5.28609	1.26147	Up	3.99e-11	1.74e-10
SHEEP_ENSBTAP00000006983	1167	46	114	2.37521	5.69158	1.26078	Up	1.68e-07	5.64e-07
SHEEP_ENSBTAP00000004515	1191	69	171	3.49102	8.36533	1.26078	Up	1.4e-10	5.87e-10
SHEEP_ENSBTAP00000025519	1140	44	109	2.32575	5.57084	1.2602	Up	3.18e-07	1.04e-06
sheep_GLEAN_10017289	1092	56	138	3.09015	7.36301	1.25262	Up	1e-08	3.71e-08
SHEEP_ENSBTAP00000027940	1209	121	298	6.03078	14.3611	1.25175	Up	3.39e-17	2.07e-16
SHEEP_ENSBTAP00000041141	585	26	64	2.67813	6.37416	1.25101	Up	0.000103154	0.000261726
SHEEP_ENSP00000366412	2967	24	59	0.487426	1.1586	1.24913	Up	0.000197998	0.000485471
SHEEP_ENSP00000264554	1143	33	81	1.73973	4.12893	1.2469	Up	1.28e-05	3.58e-05
SHEEP_ENSBTAP00000007519	1323	6916	16941	314.999	746.067	1.24396	Up	0	0
SHEEP_ENSBTAP00000011320	2493	143	350	3.45643	8.17983	1.24279	Up	9.97e-20	6.81e-19
SHEEP_ENSBTAP00000036346	618	38	93	3.70518	8.76785	1.24268	Up	3.05e-06	9.11e-06
sheep_GLEAN_10007928	1398	244	597	10.5171	24.8809	1.2423	Up	1.62e-32	1.77e-31
SHEEP_ENSP00000361616	288	50	122	10.4615	24.6812	1.23833	Up	9.42e-08	3.23e-07
SHEEP_ENSP00000313318	1095	166	405	9.135	21.5496	1.23819	Up	1.83e-22	1.4e-21
SHEEP_ENSP00000263686	2487	213	519	5.16082	12.1588	1.23633	Up	2.8e-28	2.68e-27
SHEEP_ENSP00000380299	780	55	134	4.24896	10.0094	1.23618	Up	2.29e-08	8.28e-08
SHEEP_ENSBTAP00000026776	522	150	365	17.3155	40.74	1.23438	Up	2.63e-20	1.84e-19
SHEEP_ENSP00000211122-D2	675	556	1350	49.6347	116.528	1.23125	Up	2.11e-70	5.1e-69
sheep_GLEAN_10008406	426	100	242	14.1451	33.0982	1.22645	Up	7.71e-14	3.97e-13
SHEEP_ENSP00000288710	2139	101	244	2.84528	6.64627	1.22397	Up	6.67e-14	3.44e-13
SHEEP_ENSP00000368766	1317	61	147	2.79099	6.50325	1.22038	Up	6.79e-09	2.54e-08
SHEEP_ENSBTAP00000044376	1431	1165	2805	49.057	114.207	1.21912	Up	4.71e-142	2.79e-140
sheep_GLEAN_10009403	1224	84	202	4.13535	9.61543	1.21734	Up	1.15e-11	5.15e-11
SHEEP_ENSP00000306662	957	50	120	3.14828	7.3058	1.21448	Up	1.86e-07	6.2e-07
SHEEP_ENSBTAP00000002200	744	91	218	7.37026	17.0719	1.21184	Up	2.12e-12	9.94e-12
SHEEP_ENSP00000360323	756	33	79	2.63031	6.08841	1.21083	Up	2.54e-05	6.91e-05
SHEEP_ENSBTAP00000004647	309	28	67	5.46027	12.6332	1.21018	Up	0.000107851	0.000273024
SHEEP_ENSBTAP00000033771	4101	47176	112858	693.18	1603.4	1.20983	Up	0	0
SHEEP_ENSBTAP00000028125	1194	97	232	4.89533	11.3209	1.20952	Up	4.53e-13	2.21e-12
SHEEP_ENSP00000380837	2160	853	2038	23.7963	54.973	1.20798	Up	2.84e-102	1.1e-100
SHEEP_ENSBTAP00000008066	1113	377	897	20.4108	46.9565	1.20199	Up	1.13e-45	1.73e-44
sheep_GLEAN_10004417	597	35	83	3.53271	8.10033	1.1972	Up	1.88e-05	5.18e-05
SHEEP_ENSBTAP00000007997	1317	108	256	4.94143	11.3254	1.19656	Up	4.67e-14	2.43e-13
SHEEP_ENSP00000246006	1920	785	1859	24.6367	56.4127	1.19521	Up	6.27e-92	2.08e-90
SHEEP_ENSP00000239462	3786	125	296	1.9895	4.55522	1.19512	Up	5.36e-16	3.08e-15
SHEEP_ENSBTAP00000016528	1413	2535	5993	108.106	247.116	1.19274	Up	5.09e-291	6.82e-289
SHEEP_ENSBTAP00000023459	666	55	130	4.97626	11.3728	1.19246	Up	8.82e-08	3.03e-07
SHEEP_ENSBTAP00000016505	318	44	104	8.33758	19.0548	1.19246	Up	1.75e-06	5.34e-06
SHEEP_ENSBTAP00000016414	405	4851	11456	721.757	1648.07	1.1912	Up	0	0
SHEEP_ENSP00000358151	381	404	954	63.8956	145.889	1.19108	Up	8.53e-48	1.36e-46
SHEEP_ENSBTAP00000009437	1242	28	66	1.35847	3.09614	1.18849	Up	0.0001517	0.000377564
SHEEP_ENSP00000414657	984	635	1495	38.886	88.5207	1.18676	Up	1.76e-73	4.54e-72
SHEEP_ENSBTAP00000011785	1881	122	287	3.90828	8.8898	1.18562	Up	2.23e-15	1.24e-14
SHEEP_ENSBTAP00000015904-D2	423	478	1122	68.0929	154.544	1.18244	Up	2.78e-55	5.17e-54
SHEEP_ENSBTAP00000000874	1584	35	82	1.33146	3.01618	1.17972	Up	2.63e-05	7.13e-05
SHEEP_ENSBTAP00000023744	1146	126	295	6.62522	14.9981	1.17874	Up	1.23e-15	6.94e-15
sheep_GLEAN_10005223	297	53	124	10.7531	24.3256	1.17772	Up	2.31e-07	7.65e-07
SHEEP_ENSP00000251582	3354	1186	2769	21.3077	48.1015	1.17471	Up	2.32e-132	1.23e-130
SHEEP_ENSP00000391826	687	542	1265	47.5398	107.283	1.17422	Up	1.94e-61	4.05e-60
SHEEP_ENSBTAP00000041067	231	39	91	10.1734	22.9524	1.17384	Up	1.02e-05	2.88e-05
SHEEP_ENSP00000388744	615	54	126	5.29095	11.937	1.17384	Up	1.99e-07	6.61e-07
SHEEP_ENSBTAP00000053453	1212	121	282	6.01585	13.5564	1.17214	Up	6.84e-15	3.71e-14
SHEEP_ENSP00000414517	2856	70	163	1.47691	3.32528	1.17089	Up	3.46e-09	1.32e-08
SHEEP_ENSBTAP00000001298	1053	101	235	5.77973	13.0028	1.16975	Up	1.29e-12	6.16e-12
SHEEP_ENSBTAP00000041373	2679	133	309	2.99153	6.72024	1.16763	Up	4.37e-16	2.52e-15
SHEEP_ENSBTAP00000032539	684	62	144	5.46198	12.2661	1.16718	Up	3.07e-08	1.1e-07
SHEEP_ENSP00000418593	879	174	403	11.9282	26.7125	1.16314	Up	2.1e-20	1.49e-19
SHEEP_ENSP00000386794	3042	285	660	5.64547	12.6411	1.16295	Up	2.14e-32	2.34e-31
SHEEP_ENSP00000240100	897	178	412	11.9575	26.7611	1.16221	Up	8.43e-21	6.05e-20
SHEEP_ENSP00000369979	2073	1571	3634	45.6658	102.137	1.16132	Up	5.43e-170	3.9e-168
SHEEP_ENSBTAP00000043661	672	375	867	33.6261	75.1707	1.16059	Up	6.69e-42	9.51e-41
SHEEP_ENSBTAP00000015322	408	61	141	9.00916	20.1353	1.16026	Up	4.96e-08	1.74e-07
SHEEP_ENSBTAP00000034515	1095	510	1178	28.0654	62.6801	1.15922	Up	3.3e-56	6.28e-55
SHEEP_ENSBTAP00000006686	501	55	127	6.61515	14.7695	1.15877	Up	2.37e-07	7.83e-07
SHEEP_ENSBTAP00000024391	546	2676	6166	295.33	657.975	1.1557	Up	8.45e-285	1.1e-282
SHEEP_ENSBTAP00000010762	1026	1050	2416	61.6675	137.198	1.15368	Up	1.68e-112	7.36e-111
SHEEP_ENSP00000358739	879	47	108	3.22199	7.15869	1.15175	Up	2.14e-06	6.49e-06
SHEEP_ENSBTAP00000019703	2859	743	1707	15.6599	34.7871	1.15148	Up	8.45e-80	2.36e-78
SHEEP_ENSBTAP00000053214-D2	1398	54	124	2.32756	5.16789	1.15076	Up	3.82e-07	1.24e-06
sheep_GLEAN_10005034	3984	49413	113388	747.371	1658.24	1.14975	Up	0	0
SHEEP_ENSP00000361110	804	127	291	9.51836	21.088	1.14764	Up	7.32e-15	3.96e-14
SHEEP_ENSP00000420168-D2	669	28	64	2.52201	5.57382	1.14409	Up	0.00029653	0.000709635
SHEEP_ENSBTAP00000026111	3057	690	1577	13.6009	30.0563	1.14396	Up	4.13e-73	1.05e-71
SHEEP_ENSP00000279206	834	254	580	18.352	40.5192	1.14267	Up	6.45e-28	6.08e-27
SHEEP_ENSBTAP00000024154	1104	53	121	2.89282	6.3858	1.14239	Up	6.15e-07	1.96e-06
SHEEP_ENSP00000400799	2163	260	592	7.24322	15.9464	1.13853	Up	2.64e-28	2.53e-27
SHEEP_ENSBTAP00000021955	1125	129	293	6.90958	15.1745	1.13498	Up	1.02e-14	5.49e-14
SHEEP_ENSP00000256261	507	96	218	11.4098	25.0523	1.13467	Up	2.59e-11	1.14e-10
SHEEP_ENSP00000402389	372	175	397	28.3472	62.1794	1.13323	Up	2.3e-19	1.55e-18
SHEEP_ENSBTAP00000015668	2907	15239	34521	315.883	691.89	1.13115	Up	0	0
sheep_GLEAN_10008869	285	38	86	8.0344	17.5814	1.12978	Up	3.18e-05	8.54e-05
SHEEP_ENSP00000357106	1170	506	1142	26.0603	56.8694	1.1258	Up	3.97e-52	6.96e-51
SHEEP_ENSP00000363532	933	191	431	12.3358	26.915	1.12556	Up	1.11e-20	7.9e-20
SHEEP_ENSBTAP00000026200	1578	156	352	5.95706	12.9967	1.12548	Up	3.61e-17	2.2e-16
SHEEP_ENSBTAP00000051256-D2	666	87	196	7.87154	17.1467	1.12321	Up	3.61e-10	1.47e-09
SHEEP_ENSP00000328090	1263	32	72	1.52673	3.32145	1.12137	Up	0.000157061	0.000389977
SHEEP_ENSBTAP00000004179	1002	262	589	15.7561	34.2489	1.12015	Up	1.74e-27	1.61e-26
SHEEP_ENSP00000387281	1092	65	146	3.58678	7.78985	1.1189	Up	7.04e-08	2.44e-07
SHEEP_ENSP00000259988	705	1246	2798	106.499	231.237	1.11854	Up	8.8e-124	4.22e-122
SHEEP_ENSBTAP00000002914	537	153	343	17.1685	37.215	1.11612	Up	1.45e-16	8.59e-16
SHEEP_ENSP00000414880	315	92	206	17.5992	38.1027	1.11439	Up	1.68e-10	7.01e-10
sheep_GLEAN_10020536	438	382	855	52.5538	113.734	1.1138	Up	8.19e-39	1.06e-37
sheep_GLEAN_10012729	222	63	141	17.1002	37.0054	1.11372	Up	1.31e-07	4.45e-07
SHEEP_ENSBTAP00000004065	819	500	1116	36.7875	79.3924	1.10978	Up	7.4e-50	1.23e-48
SHEEP_ENSBTAP00000003943	480	285	636	35.7782	77.1995	1.10951	Up	4.01e-29	3.96e-28
sheep_GLEAN_10009360	930	61	136	3.95241	8.5203	1.10817	Up	2.46e-07	8.12e-07
SHEEP_ENSP00000215906	594	35	78	3.55055	7.6508	1.10757	Up	9.74e-05	0.000247851
SHEEP_ENSP00000356905	1536	136	303	5.33534	11.4934	1.10716	Up	1.24e-14	6.62e-14
SHEEP_ENSBTAP00000006638	1935	301	670	9.37346	20.174	1.10584	Up	1.94e-30	1.99e-29
SHEEP_ENSP00000319914	321	92	204	17.2702	37.0275	1.10031	Up	3.14e-10	1.28e-09
SHEEP_ENSBTAP00000001747	1839	351	777	11.5011	24.6172	1.09789	Up	1.19e-34	1.39e-33
SHEEP_ENSBTAP00000023791	1080	137	303	7.64384	16.3462	1.09659	Up	1.97e-14	1.04e-13
SHEEP_ENSBTAP00000028862	489	142	314	17.4982	37.4127	1.09632	Up	6.74e-15	3.66e-14
SHEEP_ENSBTAP00000015834	1896	587	1296	18.6558	39.8259	1.09408	Up	2.41e-56	4.6e-55
SHEEP_ENSP00000361536	840	5210	11480	373.743	796.272	1.09121	Up	0	0
SHEEP_ENSP00000272223	789	415	911	31.6946	67.2729	1.08579	Up	1.19e-39	1.59e-38
SHEEP_ENSBTAP00000008025	822	41	90	3.00557	6.37925	1.08575	Up	3.75e-05	9.99e-05
SHEEP_ENSBTAP00000013535	696	205	450	17.7484	37.6706	1.08575	Up	2.12e-20	1.5e-19
SHEEP_ENSP00000378452	315	113	248	21.6164	45.8712	1.08546	Up	6.69e-12	3.06e-11
SHEEP_ENSBTAP00000018099	777	72	158	5.58375	11.8477	1.0853	Up	4.44e-08	1.56e-07
SHEEP_ENSBTAP00000009446-D5	210	36	79	10.3299	21.9183	1.0853	Up	0.00011422	0.000288077
SHEEP_ENSBTAP00000014720	1872	394	864	12.6825	26.891	1.08428	Up	1.31e-37	1.65e-36
SHEEP_ENSBTAP00000008883	960	684	1498	42.9338	90.9158	1.08242	Up	9.22e-64	2.01e-62
SHEEP_ENSP00000371994	5430	791	1732	8.77791	18.5843	1.08214	Up	2.08e-73	5.32e-72
SHEEP_ENSP00000326305	906	700	1531	46.5569	98.4568	1.08049	Up	6.06e-65	1.34e-63
SHEEP_ENSBTAP00000031506	1251	92	201	4.43144	9.36133	1.07894	Up	7.91e-10	3.15e-09
SHEEP_ENSBTAP00000049567	435	78	170	10.8049	22.7698	1.07544	Up	1.75e-08	6.36e-08
SHEEP_ENSBTAP00000033821	3069	786	1713	15.4326	32.5206	1.07537	Up	6.62e-72	1.65e-70
SHEEP_ENSBTAP00000023659	453	45	98	5.98589	12.6045	1.0743	Up	1.98e-05	5.46e-05
SHEEP_ENSBTAP00000012301	1083	243	528	13.5205	28.4056	1.07103	Up	3.51e-23	2.75e-22
SHEEP_ENSBTAP00000000448	420	789	1712	113.199	237.494	1.06903	Up	3.4e-71	8.39e-70
SHEEP_ENSP00000368848	2775	242	525	5.25493	11.0229	1.06876	Up	5.53e-23	4.29e-22
SHEEP_ENSBTAP00000022858	570	143	310	15.1174	31.6873	1.0677	Up	3.6e-14	1.88e-13
SHEEP_ENSP00000289749	375	161	349	25.8708	54.2242	1.06761	Up	9.13e-16	5.18e-15
SHEEP_ENSP00000215885	1521	66	143	2.61474	5.47779	1.06692	Up	2.86e-07	9.39e-07
SHEEP_ENSP00000252245-D8	1596	79	171	2.98269	6.24255	1.06552	Up	2.03e-08	7.34e-08
SHEEP_ENSP00000385724	5541	279	603	3.03411	6.34056	1.06334	Up	5.83e-26	5.16e-25
sheep_GLEAN_10010283	201	156	337	46.7674	97.686	1.06265	Up	3.59e-15	1.97e-14
SHEEP_ENSBTAP00000037949	1242	50	108	2.42584	5.06642	1.06248	Up	8.96e-06	2.55e-05
SHEEP_ENSP00000220062	702	420	907	36.0518	75.2781	1.06216	Up	3.72e-38	4.76e-37
SHEEP_ENSP00000293443	1143	51	110	2.68868	5.60719	1.06038	Up	7.64e-06	2.2e-05
SHEEP_ENSP00000409453	969	296	638	18.407	38.3615	1.05941	Up	3.22e-27	2.94e-26
SHEEP_ENSBTAP00000015892	1554	215	463	8.33685	17.3592	1.05812	Up	3.78e-20	2.63e-19
SHEEP_ENSBTAP00000053660	1305	209	450	9.65051	20.091	1.05787	Up	1.28e-19	8.72e-19
SHEEP_ENSBTAP00000010363	1644	67	144	2.45577	5.1034	1.05528	Up	3.31e-07	1.08e-06
SHEEP_ENSBTAP00000012121	2613	248	533	5.71909	11.8847	1.05524	Up	7.28e-23	5.63e-22
SHEEP_ENSBTAP00000027111	1437	1464	3143	61.3902	127.434	1.05367	Up	3.66e-126	1.81e-124
SHEEP_ENSBTAP00000026300	1185	459	984	23.3404	48.3811	1.05161	Up	1.3e-40	1.78e-39
SHEEP_ENSP00000175756	1362	63	135	2.78726	5.77504	1.05098	Up	8.42e-07	2.65e-06
sheep_GLEAN_10016769	399	133	285	20.086	41.617	1.05098	Up	7.55e-13	3.65e-12
SHEEP_ENSBTAP00000001595	3777	805	1725	12.8429	26.6098	1.05098	Up	8.31e-70	1.99e-68
SHEEP_ENSP00000371110	1329	304	651	13.7836	28.54	1.05003	Up	2.3e-27	2.12e-26
SHEEP_ENSBTAP00000019345	711	128	274	10.8481	22.4533	1.04948	Up	2.21e-12	1.03e-11
SHEEP_ENSBTAP00000013226	6024	72	154	0.720215	1.48948	1.04831	Up	1.51e-07	5.07e-07
SHEEP_ENSP00000424226	7344	335	716	2.7487	5.6804	1.04725	Up	8.2e-30	8.3e-29
SHEEP_ENSP00000369816	1206	66	141	3.2977	6.81194	1.0466	Up	5.24e-07	1.68e-06
sheep_GLEAN_10008707	3039	37	79	0.733644	1.51459	1.04577	Up	0.000181485	0.000446871
SHEEP_ENSBTAP00000027732	345	396	845	69.1657	142.704	1.0449	Up	9.15e-35	1.07e-33
SHEEP_ENSP00000269703	1548	2879	6140	112.069	231.098	1.04412	Up	5.85e-241	6.41e-239
SHEEP_ENSBTAP00000015490	453	53	113	7.05005	14.5338	1.04371	Up	7.55e-06	2.17e-05
SHEEP_ENSBTAP00000028589	357	304	648	51.3121	105.756	1.04337	Up	5.56e-27	5.07e-26
sheep_GLEAN_10006814	267	175	373	39.4949	81.3947	1.04327	Up	3.48e-16	2.02e-15
SHEEP_ENSP00000371800	783	64	136	4.9253	10.1199	1.03891	Up	9.72e-07	3.05e-06
SHEEP_ENSBTAP00000023970	471	153	325	19.5742	40.2032	1.03836	Up	3.4e-14	1.79e-13
SHEEP_ENSP00000346927	504	49	104	5.85842	12.0227	1.03718	Up	1.94e-05	5.33e-05
SHEEP_ENSBTAP00000012010	933	90	191	5.81267	11.9275	1.03702	Up	6.61e-09	2.48e-08
SHEEP_ENSP00000264895	11931	209	443	1.05556	2.16334	1.03525	Up	1.01e-18	6.64e-18
SHEEP_ENSP00000245615	1071	713	1511	40.1157	82.2004	1.03498	Up	6.81e-60	1.38e-58
SHEEP_ENSBTAP00000050301	2028	210	445	6.23973	12.7847	1.03486	Up	8.69e-19	5.71e-18
SHEEP_ENSP00000341489	963	135	286	8.44738	17.3037	1.0345	Up	1.35e-12	6.41e-12
SHEEP_ENSBTAP00000008425	738	103	218	8.40999	17.2107	1.03313	Up	6.42e-10	2.57e-09
SHEEP_ENSBTAP00000008216	924	467	988	30.4551	62.2994	1.03254	Up	1.29e-39	1.71e-38
sheep_GLEAN_10014749	237	54	114	13.7297	28.0256	1.02945	Up	8.7e-06	2.48e-05
SHEEP_ENSBTAP00000019513	717	83	175	6.97547	14.2206	1.02762	Up	3.59e-08	1.28e-07
SHEEP_ENSBTAP00000043683	1293	84	177	3.91467	7.97579	1.02674	Up	3.07e-08	1.1e-07
SHEEP_ENSP00000266155	396	75	158	11.4125	23.2467	1.02641	Up	1.71e-07	5.71e-07
SHEEP_ENSBTAP00000030163	1959	47	99	1.4457	2.94442	1.02621	Up	3.61e-05	9.63e-05
SHEEP_ENSP00000379974	1395	114	240	4.92431	10.0239	1.02545	Up	1.15e-10	4.85e-10
sheep_GLEAN_10019982	318	48	101	9.09554	18.5052	1.0247	Up	3.07e-05	8.26e-05
SHEEP_ENSP00000299705	495	1135	2388	138.167	281.079	1.02456	Up	4.42e-92	1.47e-90
SHEEP_ENSP00000352358	2151	6091	12809	170.633	346.955	1.02385	Up	0	0
SHEEP_ENSP00000305138	309	39	82	7.60538	15.4616	1.0236	Up	0.000178022	0.000438756
SHEEP_ENSP00000278426	1182	139	292	7.08618	14.3934	1.02233	Up	1.3e-12	6.19e-12
SHEEP_ENSBTAP00000053665	786	120	252	9.19969	18.68	1.02184	Up	4.51e-11	1.95e-10
SHEEP_ENSP00000365280	306	414	869	81.5255	165.462	1.02117	Up	1.9e-34	2.2e-33
SHEEP_ENSP00000328358	1563	11815	24785	455.501	923.908	1.02029	Up	0	0
SHEEP_ENSP00000340691	162	145	304	53.9346	109.335	1.01947	Up	5.1e-13	2.48e-12
SHEEP_ENSP00000322181	255	63	132	14.8873	30.1601	1.01856	Up	2.07e-06	6.27e-06
SHEEP_ENSBTAP00000025870	627	863	1808	82.9388	168.008	1.01841	Up	1.71e-69	4.08e-68
SHEEP_ENSP00000348429	2082	3141	6563	90.9079	183.662	1.01458	Up	1.16e-245	1.33e-243
SHEEP_ENSP00000228534	573	45	94	4.7323	9.55811	1.01418	Up	6.73e-05	0.000174068
SHEEP_ENSBTAP00000027222	1365	1057	2205	46.6613	94.1184	1.01225	Up	1.58e-83	4.68e-82
SHEEP_ENSBTAP00000044617	453	47	98	6.25193	12.6045	1.01157	Up	4.87e-05	0.000127829
SHEEP_ENSBTAP00000043833	171	1028	2142	362.253	729.831	1.01057	Up	5.61e-81	1.59e-79
sheep_GLEAN_10009871	2010	754	1570	22.6042	45.5095	1.00958	Up	9.56e-60	1.93e-58
SHEEP_ENSBTAP00000040764	3882	962	2000	14.9326	30.0174	1.00734	Up	2.42e-75	6.39e-74
SHEEP_ENSP00000399364	1299	181	376	8.39622	16.8647	1.00619	Up	1.89e-15	1.05e-14
SHEEP_ENSBTAP00000051130	5130	8092	16791	95.0502	190.703	1.00457	Up	0	0
SHEEP_ENSP00000376553	648	164	340	15.2505	30.5705	1.00329	Up	4.72e-14	2.45e-13
SHEEP_ENSP00000362321	555	69	143	7.49153	15.0121	1.00279	Up	1.07e-06	3.33e-06
sheep_GLEAN_10004050	861	42	87	2.93941	5.88728	1.00207	Up	0.000147533	0.000367952
SHEEP_ENSP00000333813	1260	316	654	15.1123	30.2417	1.00081	Up	1.6e-25	1.39e-24
SHEEP_ENSBTAP00000037659	924	571	0	37.2373	0	-15.1845	Down	7.88e-177	6e-175
SHEEP_ENSP00000040584-D2	585	343	0	35.3308	0	-15.1086	Down	1.63e-106	6.72e-105
SHEEP_ENSP00000302836	249	78	0	18.876	0	-14.2043	Down	8.66e-25	7.31e-24
SHEEP_ENSBTAP00000051506-D2	222	38	0	10.3144	0	-13.3324	Down	1.88e-12	8.84e-12
SHEEP_ENSP00000225648	393	48	0	7.35975	0	-12.8454	Down	1.55e-15	8.66e-15
SHEEP_ENSP00000283921	357	40	0	6.75159	0	-12.721	Down	4.54e-13	2.21e-12
SHEEP_ENSP00000309336	618	69	0	6.72783	0	-12.7159	Down	5.17e-22	3.89e-21
SHEEP_ENSP00000307321	942	94	0	6.013	0	-12.5539	Down	1.01e-29	1.02e-28
SHEEP_ENSP00000282928	927	70	0	4.55023	0	-12.1517	Down	2.54e-22	1.93e-21
SHEEP_ENSBTAP00000033589	705	44	0	3.76078	0	-11.8768	Down	2.65e-14	1.39e-13
sheep_GLEAN_10018336	255	13	0	3.07198	0	-11.585	Down	9.63e-05	0.000244983
sheep_GLEAN_10019339	240	12	0	3.0129	0	-11.5569	Down	0.000195811	0.00048041
sheep_GLEAN_10011947	1269	57	0	2.70662	0	-11.4023	Down	2.59e-18	1.67e-17
SHEEP_ENSP00000367193	468	21	0	2.70388	0	-11.4008	Down	3.28e-07	1.07e-06
SHEEP_ENSBTAP00000026275	306	12	0	2.36306	0	-11.2064	Down	0.000195811	0.000480335
SHEEP_ENSP00000384552	1329	47	0	2.13102	0	-11.0573	Down	3.15e-15	1.73e-14
SHEEP_ENSP00000401880	1272	39	0	1.84753	0	-10.8514	Down	9.23e-13	4.43e-12
SHEEP_ENSBTAP00000001031	915	26	0	1.71225	0	-10.7417	Down	9.42e-09	3.49e-08
sheep_GLEAN_10014486	414	11	0	1.60106	0	-10.6448	Down	0.000398324	0.000938483
sheep_GLEAN_10014489	612	14	0	1.37845	0	-10.4288	Down	4.73e-05	0.000124431
sheep_GLEAN_10016890	747	15	0	1.21	0	-10.2408	Down	2.33e-05	6.35e-05
SHEEP_ENSP00000237275	570	11	0	1.16287	0	-10.1835	Down	0.000398324	0.000938342
SHEEP_ENSBTAP00000001271	867	15	0	1.04253	0	-10.0259	Down	2.33e-05	6.35e-05
sheep_GLEAN_10001954	1104	19	0	1.03705	0	-10.0183	Down	1.36e-06	4.19e-06
SHEEP_ENSP00000370989	870	14	0	0.969669	0	-9.92135	Down	4.73e-05	0.00012441
SHEEP_ENSBTAP00000016385-D2	1155	17	0	0.886914	0	-9.79265	Down	5.62e-06	1.63e-05
SHEEP_ENSP00000338627	2190	32	0	0.880482	0	-9.78215	Down	1.33e-10	5.58e-10
SHEEP_ENSBTAP00000004091-D12	804	11	0	0.824425	0	-9.68724	Down	0.000398324	0.000938765
SHEEP_ENSBTAP00000017341	927	12	0	0.780039	0	-9.6074	Down	0.000195811	0.000480485
SHEEP_ENSP00000363748	1134	14	0	0.743926	0	-9.53901	Down	4.73e-05	0.000124452
SHEEP_ENSP00000264170	1392	17	0	0.735909	0	-9.52338	Down	5.62e-06	1.63e-05
SHEEP_ENSP00000306129	1044	12	0	0.692621	0	-9.43592	Down	0.000195811	0.000480561
SHEEP_ENSP00000262340	1596	18	0	0.679601	0	-9.40854	Down	2.76e-06	8.29e-06
SHEEP_ENSBTAP00000004704	4581	31	0	0.407771	0	-8.67161	Down	2.71e-10	1.11e-09
SHEEP_ENSP00000386452	2823	13	0	0.27749	0	-8.11629	Down	9.63e-05	0.000244943
SHEEP_ENSBTAP00000043298	2781	11	0	0.238345	0	-7.89691	Down	0.000398324	0.000938907
SHEEP_ENSP00000363545	7014	23	0	0.197595	0	-7.62641	Down	7.93e-08	2.74e-07
SHEEP_ENSP00000333300	903	167	1	11.1441	0.0645225	-7.43226	Down	2.67e-50	4.49e-49
SHEEP_ENSBTAP00000009875	5226	11	0	0.126835	0	-6.98681	Down	0.000398324	0.000938624
sheep_GLEAN_10015057	9687	19	0	0.11819	0	-6.88496	Down	1.36e-06	4.19e-06
SHEEP_ENSBTAP00000015839	3069	186	2	3.652	0.0379692	-6.58771	Down	1.98e-54	3.64e-53
SHEEP_ENSP00000243108	708	828	9	70.4712	0.740641	-6.57211	Down	5.36e-238	5.79e-236
SHEEP_ENSBTAP00000018185-D14	699	776	12	66.8958	1.00024	-6.0635	Down	1.6e-217	1.54e-215
SHEEP_ENSBTAP00000004277	684	180	3	15.8574	0.255543	-5.95544	Down	4.13e-51	7.05e-50
SHEEP_ENSBTAP00000016196	285	39	1	8.24583	0.204434	-5.33396	Down	1.97e-11	8.73e-11
SHEEP_ENSP00000313243	1245	38	1	1.8392	0.0467982	-5.29648	Down	3.91e-11	1.7e-10
SHEEP_ENSBTAP00000053837	3354	36	1	0.646776	0.0173714	-5.21848	Down	1.54e-10	6.43e-10
SHEEP_ENSBTAP00000051352	1377	68	2	2.9757	0.0846242	-5.13602	Down	6.94e-19	4.58e-18
SHEEP_ENSBTAP00000011164	324	134	5	24.9215	0.899132	-4.79271	Down	6.82e-35	8e-34
SHEEP_ENSBTAP00000004317	4215	53	2	0.757692	0.0276459	-4.77647	Down	1.83e-14	9.72e-14
SHEEP_ENSP00000393751	6978	48	2	0.4145	0.0166993	-4.63352	Down	5.3e-13	2.58e-12
SHEEP_ENSBTAP00000015846	507	91	4	10.8155	0.459675	-4.55635	Down	1.96e-23	1.56e-22
SHEEP_ENSP00000376835	2169	43	2	1.1946	0.0537241	-4.47482	Down	1.5e-11	6.71e-11
SHEEP_ENSP00000217270	1155	21	1	1.0956	0.0504448	-4.44087	Down	4e-06	1.18e-05
SHEEP_ENSP00000317980	2730	19	1	0.419378	0.021342	-4.29648	Down	1.52e-05	4.22e-05
SHEEP_ENSP00000350651	2049	56	3	1.64688	0.0853057	-4.27095	Down	2.5e-14	1.32e-13
SHEEP_ENSBTAP00000017857	1479	52	3	2.1186	0.118182	-4.16403	Down	3.47e-13	1.7e-12
SHEEP_ENSBTAP00000015846-D2	501	138	8	16.598	0.93036	-4.15708	Down	5.71e-33	6.37e-32
SHEEP_ENSP00000295256	600	17	1	1.70731	0.0971063	-4.13602	Down	5.71e-05	0.000148957
SHEEP_ENSBTAP00000015941	1200	17	1	0.853655	0.0485532	-4.13602	Down	5.71e-05	0.000148932
SHEEP_ENSP00000239151	810	32	2	2.38056	0.143861	-4.04855	Down	2.17e-08	7.83e-08
SHEEP_ENSBTAP00000010289	3657	16	1	0.263639	0.0159321	-4.04855	Down	0.000110269	0.000278829
SHEEP_ENSP00000351363	336	64	4	11.4777	0.693616	-4.04855	Down	1.1e-15	6.23e-15
SHEEP_ENSBTAP00000007292	549	105	7	11.5248	0.74289	-3.95544	Down	1.48e-24	1.24e-23
SHEEP_ENSP00000270560	576	30	2	3.13844	0.202305	-3.95544	Down	7.98e-08	2.75e-07
sheep_GLEAN_10017759	1374	15	1	0.657838	0.0424045	-3.95544	Down	0.000212486	0.000518803
SHEEP_ENSBTAP00000053188	2070	15	1	0.436652	0.0281468	-3.95544	Down	0.000212486	0.000518723
SHEEP_ENSBTAP00000013956	387	29	2	4.51546	0.301105	-3.90653	Down	1.53e-07	5.13e-07
SHEEP_ENSBTAP00000030311-D2	393	446	31	68.3844	4.59587	-3.89526	Down	1.22e-98	4.54e-97
SHEEP_ENSP00000253496	1764	14	1	0.478238	0.0330294	-3.85591	Down	0.000408186	0.000959987
SHEEP_ENSBTAP00000017380	789	27	2	2.06206	0.14769	-3.80344	Down	5.57e-07	1.78e-06
SHEEP_ENSP00000379997	477	40	3	5.05308	0.366439	-3.78552	Down	8.46e-10	3.37e-09
SHEEP_ENSP00000348918	393	105	8	16.0995	1.18603	-3.7628	Down	1.08e-23	8.66e-23
SHEEP_ENSP00000264651	1488	26	2	1.05289	0.0783115	-3.74899	Down	1.06e-06	3.31e-06
sheep_GLEAN_10006153	837	26	2	1.87181	0.139221	-3.74899	Down	1.06e-06	3.3e-06
SHEEP_ENSP00000314776	489	39	3	4.80585	0.357447	-3.74899	Down	1.61e-09	6.27e-09
SHEEP_ENSP00000336627	2514	38	3	0.910821	0.0695272	-3.71152	Down	3.05e-09	1.17e-08
SHEEP_ENSBTAP00000049685	2058	99	8	2.89871	0.226487	-3.67791	Down	4.92e-22	3.71e-21
SHEEP_ENSBTAP00000028775	573	37	3	3.891	0.305046	-3.67304	Down	5.77e-09	2.17e-08
SHEEP_ENSBTAP00000037659-D2	939	1306	107	83.8093	6.63922	-3.65803	Down	1.11e-271	1.41e-269
SHEEP_ENSP00000238018	1362	24	2	1.06181	0.0855562	-3.63352	Down	3.81e-06	1.13e-05
SHEEP_ENSP00000354901	378	48	4	7.65181	0.616548	-3.63352	Down	3.27e-11	1.43e-10
SHEEP_ENSBTAP00000011169	1392	192	16	8.31145	0.669699	-3.63352	Down	4.58e-41	6.37e-40
SHEEP_ENSBTAP00000020641	981	119	10	7.30958	0.593922	-3.62144	Down	6.56e-26	5.79e-25
SHEEP_ENSBTAP00000005584-D3	1548	46	4	1.79061	0.150552	-3.57211	Down	1.16e-10	4.89e-10
SHEEP_ENSP00000263413	2799	34	3	0.731966	0.0624478	-3.55105	Down	3.87e-08	1.37e-07
SHEEP_ENSP00000276449	858	170	15	11.9392	1.0186	-3.55105	Down	7.42e-36	8.95e-35
SHEEP_ENSP00000383185	2562	145	13	3.41039	0.29564	-3.52802	Down	1.26e-30	1.3e-29
sheep_GLEAN_10014222	1452	33	3	1.3695	0.12038	-3.50798	Down	7.26e-08	2.51e-07
SHEEP_ENSBTAP00000018902-D2	1407	1216	113	52.078	4.67932	-3.4763	Down	2.2e-242	2.48e-240
SHEEP_ENSBTAP00000024412	825	150	14	10.956	0.988719	-3.47002	Down	3.3e-31	3.47e-30
SHEEP_ENSP00000303920	564	96	9	10.2567	0.929741	-3.46359	Down	1.99e-20	1.41e-19
SHEEP_ENSP00000362650	1830	42	4	1.38297	0.127353	-3.44087	Down	1.43e-09	5.6e-09
SHEEP_ENSP00000376544	648	30	3	2.78972	0.26974	-3.37048	Down	4.74e-07	1.53e-06
SHEEP_ENSBTAP00000008348	1986	20	2	0.606828	0.0586745	-3.37048	Down	4.77e-05	0.000125272
sheep_GLEAN_10018854	699	20	2	1.72412	0.166706	-3.37048	Down	4.77e-05	0.00012523
sheep_GLEAN_10018897	1032	20	2	1.16779	0.112914	-3.37048	Down	4.77e-05	0.000125293
SHEEP_ENSBTAP00000053277	810	50	5	3.71963	0.359653	-3.37048	Down	5.34e-11	2.3e-10
SHEEP_ENSBTAP00000052500	483	20	2	2.49515	0.241258	-3.37048	Down	4.77e-05	0.000125251
SHEEP_ENSP00000358763	1170	148	15	7.62238	0.746972	-3.35112	Down	6.4e-30	6.5e-29
SHEEP_ENSBTAP00000051269-D8	411	3154	326	462.418	46.2141	-3.32279	Down	0	0
SHEEP_ENSBTAP00000014977	1068	19	2	1.07201	0.109108	-3.29648	Down	8.89e-05	0.000227166
SHEEP_ENSBTAP00000041125	375	19	2	3.05307	0.31074	-3.29648	Down	8.89e-05	0.000227203
SHEEP_ENSP00000256246	8376	75	8	0.539559	0.0556483	-3.27737	Down	1.57e-15	8.8e-15
sheep_GLEAN_10011954	2757	28	3	0.611978	0.0633991	-3.27095	Down	1.64e-06	5.01e-06
SHEEP_ENSP00000264381	1809	158	17	5.263	0.547531	-3.26487	Down	3.93e-31	4.12e-30
SHEEP_ENSBTAP00000017022	813	18	2	1.33413	0.14333	-3.21848	Down	0.000165172	0.000409339
sheep_GLEAN_10021154	267	27	3	6.0935	0.654649	-3.21848	Down	3.03e-06	9.05e-06
SHEEP_ENSP00000366729	675	27	3	2.41032	0.25895	-3.21848	Down	3.03e-06	9.04e-06
SHEEP_ENSP00000247992	441	18	2	2.45951	0.264235	-3.21848	Down	0.000165172	0.000409275
SHEEP_ENSP00000357726	279	792	90	171.055	18.7948	-3.18606	Down	1.88e-146	1.17e-144
SHEEP_ENSBTAP00000006236	909	35	4	2.32016	0.256386	-3.17784	Down	1.07e-07	3.66e-07
SHEEP_ENSBTAP00000045196	225	70	8	18.7469	2.0716	-3.17784	Down	3.31e-14	1.74e-13
SHEEP_ENSP00000348086	1644	26	3	0.952985	0.106321	-3.16403	Down	5.59e-06	1.62e-05
SHEEP_ENSP00000356037	1755	34	4	1.16739	0.132795	-3.13602	Down	1.97e-07	6.56e-07
SHEEP_ENSP00000295095	1245	91	11	4.4044	0.51478	-3.09692	Down	1.12e-17	6.96e-17
SHEEP_ENSBTAP00000053236	2946	33	4	0.674988	0.079109	-3.09295	Down	3.61e-07	1.18e-06
sheep_GLEAN_10008230	483	74	9	9.23207	1.08566	-3.08808	Down	1.4e-14	7.45e-14
SHEEP_ENSP00000352833	2424	32	4	0.795485	0.0961449	-3.04855	Down	6.59e-07	2.1e-06
SHEEP_ENSBTAP00000009389-D3	534	48	6	5.41645	0.654649	-3.04855	Down	8.74e-10	3.47e-09
SHEEP_ENSBTAP00000039324	309	55	7	10.7255	1.31989	-3.02256	Down	5.9e-11	2.54e-10
SHEEP_ENSP00000062104	243	157	20	38.9321	4.79537	-3.02125	Down	7.85e-29	7.68e-28
sheep_GLEAN_10012363	384	70	9	10.9845	1.36556	-3.00791	Down	1.52e-13	7.67e-13
SHEEP_ENSBTAP00000018075-D9	1932	93	12	2.90062	0.361887	-3.00275	Down	1.53e-17	9.45e-17
SHEEP_ENSP00000337512	2301	154	20	4.03291	0.506421	-2.99341	Down	4.62e-28	4.39e-27
SHEEP_ENSP00000404203	1227	23	3	1.12953	0.142454	-2.98715	Down	3.43e-05	9.19e-05
sheep_GLEAN_10010753	1104	46	6	2.51075	0.316651	-2.98715	Down	2.88e-09	1.1e-08
SHEEP_ENSBTAP00000026395	714	638	84	53.844	6.85456	-2.97365	Down	1.21e-110	5.22e-109
SHEEP_ENSBTAP00000029240-D2	1776	45	6	1.52681	0.196837	-2.95544	Down	5.21e-09	1.96e-08
SHEEP_ENSBTAP00000013237	1419	30	4	1.27395	0.164239	-2.95544	Down	2.18e-06	6.59e-06
sheep_GLEAN_10020867	1815	30	4	0.996	0.128405	-2.95544	Down	2.18e-06	6.59e-06
SHEEP_ENSBTAP00000017898	1188	96	13	4.86933	0.637567	-2.93308	Down	1.12e-17	6.97e-17
SHEEP_ENSBTAP00000000337	1482	103	14	4.18797	0.5504	-2.9277	Down	7.78e-19	5.13e-18
sheep_GLEAN_10021323	306	22	3	4.33227	0.571214	-2.92302	Down	6.23e-05	0.00016197
SHEEP_ENSP00000231751	2127	3075	422	87.1149	11.5596	-2.91382	Down	0	0
SHEEP_ENSP00000345716	1200	29	4	1.45623	0.194213	-2.90653	Down	3.94e-06	1.16e-05
SHEEP_ENSP00000248444	2385	92	13	2.32442	0.31758	-2.87168	Down	1.16e-16	6.91e-16
SHEEP_ENSP00000340378	2301	77	11	2.01646	0.278532	-2.85591	Down	4.35e-14	2.27e-13
SHEEP_ENSP00000412292	2433	70	10	1.73369	0.239473	-2.85591	Down	6.34e-13	3.07e-12
SHEEP_ENSP00000324884	438	49	7	6.74119	0.931156	-2.85591	Down	2.03e-09	7.86e-09
sheep_GLEAN_10014415	630	21	3	2.0086	0.277447	-2.85591	Down	0.000112786	0.000284643
SHEEP_ENSP00000310332	621	42	6	4.07542	0.562935	-2.85591	Down	3.04e-08	1.09e-07
SHEEP_ENSBTAP00000006791	957	63	9	3.96683	0.547935	-2.85591	Down	9.28e-12	4.2e-11
SHEEP_ENSBTAP00000021140-D2	1653	82	12	2.9892	0.422968	-2.82114	Down	9.54e-15	5.14e-14
SHEEP_ENSP00000379484	1314	123	18	5.64059	0.798134	-2.82114	Down	1.92e-21	1.41e-20
SHEEP_ENSBTAP00000044477	1656	116	17	4.22097	0.598119	-2.81907	Down	2.74e-20	1.92e-19
SHEEP_ENSP00000367715	1338	34	5	1.53122	0.217727	-2.81409	Down	8.26e-07	2.6e-06
SHEEP_ENSBTAP00000040347	1755	40	6	1.3734	0.199192	-2.78552	Down	9.72e-08	3.33e-07
SHEEP_ENSBTAP00000017203	552	20	3	2.18326	0.316651	-2.78552	Down	0.000203092	0.000497184
SHEEP_ENSBTAP00000016106	2388	20	3	0.504673	0.0731957	-2.78552	Down	0.000203092	0.000497261
SHEEP_ENSP00000381666	1110	152	23	8.25154	1.20727	-2.77292	Down	1.02e-25	8.92e-25
SHEEP_ENSP00000380523	627	33	5	3.17147	0.464623	-2.77102	Down	1.48e-06	4.53e-06
SHEEP_ENSP00000265023	1860	33	5	1.06909	0.156623	-2.77102	Down	1.48e-06	4.53e-06
sheep_GLEAN_10001879	1683	46	7	1.64698	0.242333	-2.76476	Down	1.15e-08	4.25e-08
SHEEP_ENSBTAP00000034579	1581	170	26	6.47935	0.958165	-2.7575	Down	1.97e-28	1.91e-27
SHEEP_ENSBTAP00000031895	2271	170	26	4.51073	0.667045	-2.7575	Down	1.97e-28	1.91e-27
SHEEP_ENSBTAP00000014357	876	26	4	1.78848	0.266045	-2.74899	Down	2.28e-05	6.25e-05
SHEEP_ENSBTAP00000007115	1458	3728	578	154.075	23.0977	-2.73781	Down	0	0
sheep_GLEAN_10019960	579	32	5	3.33032	0.503142	-2.72662	Down	2.63e-06	7.9e-06
SHEEP_ENSBTAP00000010966	558	19	3	2.0518	0.313246	-2.71152	Down	0.000363834	0.000861495
SHEEP_ENSBTAP00000030443	3657	38	6	0.626143	0.0955928	-2.71152	Down	3.07e-07	1.01e-06
SHEEP_ENSP00000350881	1983	76	12	2.30943	0.35258	-2.71152	Down	2.97e-13	1.47e-12
SHEEP_ENSBTAP00000007160	2556	25	4	0.589378	0.0911796	-2.69241	Down	4.07e-05	0.000107752
SHEEP_ENSBTAP00000011774	1848	49	8	1.59775	0.252224	-2.66326	Down	7.64e-09	2.85e-08
SHEEP_ENSBTAP00000006455	1203	61	10	3.05548	0.484321	-2.65736	Down	1.1e-10	4.66e-10
SHEEP_ENSBTAP00000006478	654	152	25	14.0049	2.22721	-2.65262	Down	1.4e-24	1.18e-23
SHEEP_ENSP00000405943	1206	48	8	2.39833	0.386493	-2.63352	Down	1.34e-08	4.93e-08
SHEEP_ENSBTAP00000020406	1221	229	39	11.3015	1.86101	-2.60235	Down	1.52e-35	1.82e-34
sheep_GLEAN_10009361	684	24891	4257	2192.81	362.615	-2.59627	Down	0	0
SHEEP_ENSBTAP00000023728	3864	163	28	2.54194	0.422201	-2.58993	Down	1.33e-25	1.16e-24
SHEEP_ENSP00000297063	1584	46	8	1.74992	0.294262	-2.57211	Down	4.13e-08	1.46e-07
SHEEP_ENSBTAP00000051629	1059	91	16	5.17798	0.880284	-2.55635	Down	1.03e-14	5.53e-14
SHEEP_ENSBTAP00000016204	5028	34	6	0.407472	0.0695272	-2.55105	Down	2.96e-06	8.84e-06
SHEEP_ENSBTAP00000040444-D4	1359	2263	402	100.341	17.2348	-2.54152	Down	0	0
SHEEP_ENSBTAP00000053628	2319	364	65	9.45835	1.63309	-2.53398	Down	5.83e-54	1.06e-52
SHEEP_ENSBTAP00000022393	483	28	5	3.49322	0.603145	-2.53398	Down	2.55e-05	6.92e-05
sheep_GLEAN_10005963	735	56	10	4.59108	0.792705	-2.53398	Down	1.8e-09	7.01e-09
SHEEP_ENSBTAP00000018677	1911	28	5	0.882901	0.152443	-2.53398	Down	2.55e-05	6.92e-05
SHEEP_ENSP00000307218	873	67	12	4.62461	0.800877	-2.52968	Down	4.6e-11	1.99e-10
SHEEP_ENSP00000401878	1791	83	15	2.79253	0.487971	-2.5167	Down	2.52e-13	1.25e-12
SHEEP_ENSP00000261383	12195	44	8	0.217413	0.0382214	-2.50798	Down	1.25e-07	4.25e-07
SHEEP_ENSP00000328928	696	44	8	3.80941	0.669699	-2.50798	Down	1.25e-07	4.25e-07
SHEEP_ENSBTAP00000017862	1362	1048	191	46.3659	8.17062	-2.50455	Down	4.26e-150	2.72e-148
SHEEP_ENSP00000343081	2103	115	21	3.29513	0.581807	-2.50173	Down	7.95e-18	5e-17
SHEEP_ENSP00000362401	1011	38	7	2.26489	0.403409	-2.48913	Down	1.06e-06	3.29e-06
SHEEP_ENSBTAP00000013571	447	38	7	5.1226	0.912408	-2.48913	Down	1.06e-06	3.29e-06
SHEEP_ENSBTAP00000046941	2073	38	7	1.10458	0.196742	-2.48913	Down	1.06e-06	3.29e-06
sheep_GLEAN_10012398	2718	81	15	1.79577	0.321544	-2.48151	Down	7.54e-13	3.64e-12
sheep_GLEAN_10021657	342	27	5	4.75721	0.85181	-2.48151	Down	4.45e-05	0.000117224
SHEEP_ENSP00000299295	747	259	48	20.8927	3.74386	-2.4804	Down	5.99e-38	7.62e-37
SHEEP_ENSP00000227758-D2	1818	755	140	25.0246	4.48676	-2.4796	Down	2.08e-107	8.73e-106
SHEEP_ENSP00000355511	1968	210	39	6.42997	1.15462	-2.4774	Down	5.09e-31	5.32e-30
SHEEP_ENSP00000348911	1206	359	67	17.9375	3.23688	-2.4703	Down	9.56e-52	1.66e-50
SHEEP_ENSBTAP00000008523	354	992	187	168.859	30.7778	-2.45585	Down	5.35e-139	3.02e-137
SHEEP_ENSBTAP00000044404	1581	164	31	6.25067	1.14243	-2.45191	Down	2.82e-24	2.33e-23
SHEEP_ENSBTAP00000006652	1770	158	30	5.37896	0.987522	-2.44544	Down	2.25e-23	1.78e-22
SHEEP_ENSBTAP00000036386	3558	21	4	0.355654	0.0655017	-2.44087	Down	0.000390246	0.000921112
SHEEP_ENSBTAP00000053326	1689	445	85	15.8761	2.93216	-2.43682	Down	9.25e-63	1.98e-61
SHEEP_ENSBTAP00000025978	495	26	5	3.16507	0.588523	-2.42706	Down	7.72e-05	0.000198696
SHEEP_ENSP00000348314	5505	67	13	0.733385	0.137589	-2.4142	Down	1.48e-10	6.2e-10
SHEEP_ENSP00000298198	1869	67	13	2.16013	0.405259	-2.4142	Down	1.48e-10	6.2e-10
SHEEP_ENSBTAP00000011113	1776	72	14	2.44289	0.459287	-2.41112	Down	3.12e-11	1.37e-10
SHEEP_ENSP00000254801	477	337	66	42.5722	8.06166	-2.40076	Down	4.04e-47	6.34e-46
SHEEP_ENSBTAP00000049529	1146	151	30	7.93975	1.52523	-2.38007	Down	9.56e-22	7.1e-21
SHEEP_ENSP00000399664-D4	1347	25	5	1.11837	0.216272	-2.37048	Down	0.00013349	0.000334152
sheep_GLEAN_10016388	1029	30	6	1.75679	0.339731	-2.37048	Down	2.68e-05	7.25e-05
SHEEP_ENSBTAP00000044748	1533	30	6	1.17922	0.228038	-2.37048	Down	2.68e-05	7.26e-05
sheep_GLEAN_10020529	2568	288	58	6.7579	1.31593	-2.3605	Down	1e-39	1.34e-38
SHEEP_ENSP00000335463	7110	139	28	1.17804	0.22945	-2.36014	Down	6.02e-20	4.14e-19
SHEEP_ENSP00000222573	2304	89	18	2.32767	0.455186	-2.35436	Down	3.1e-13	1.53e-12
SHEEP_ENSBTAP00000013337	894	89	18	5.99884	1.1731	-2.35436	Down	3.1e-13	1.53e-12
SHEEP_ENSP00000222157	483	54	11	6.73692	1.32692	-2.34401	Down	1.69e-08	6.16e-08
SHEEP_ENSBTAP00000011635	1515	49	10	1.94894	0.384579	-2.34133	Down	8.11e-08	2.8e-07
sheep_GLEAN_10004928	768	181	37	14.2014	2.80698	-2.33895	Down	2.84e-25	2.44e-24
SHEEP_ENSBTAP00000043907	5100	493	101	5.82494	1.15385	-2.33579	Down	5.17e-66	1.17e-64
SHEEP_ENSP00000300035	291	78	16	16.1516	3.20351	-2.33396	Down	1.18e-11	5.28e-11
SHEEP_ENSP00000252211-D4	1296	34	7	1.58084	0.314696	-2.32866	Down	9.3e-06	2.64e-05
SHEEP_ENSBTAP00000003589	1023	179	37	10.5437	2.10729	-2.32292	Down	8.12e-25	6.86e-24
SHEEP_ENSP00000377738	1575	203	42	7.76658	1.5537	-2.32157	Down	6.34e-28	5.98e-27
SHEEP_ENSP00000261726	4068	87	18	1.2887	0.257804	-2.32157	Down	8.94e-13	4.3e-12
SHEEP_ENSBTAP00000001799	993	82	17	4.97599	0.997467	-2.31864	Down	4.22e-12	1.95e-11
SHEEP_ENSBTAP00000038414	1239	164	34	7.97604	1.59884	-2.31864	Down	8.18e-23	6.32e-22
SHEEP_ENSP00000260228	1452	24	5	0.996	0.200633	-2.31159	Down	0.00022947	0.000557665
SHEEP_ENSBTAP00000006571	1107	139	29	7.56627	1.52633	-2.30951	Down	1.8e-19	1.22e-18
SHEEP_ENSP00000263932	1761	43	9	1.47138	0.297771	-2.30489	Down	6.67e-07	2.12e-06
SHEEP_ENSP00000426083	1113	882	185	47.7516	9.68446	-2.30181	Down	1.11e-114	5.02e-113
SHEEP_ENSP00000343741	7878	419	88	3.20489	0.650827	-2.29993	Down	2.44e-55	4.55e-54
SHEEP_ENSP00000309790	3345	176	37	3.17052	0.644472	-2.29853	Down	3.91e-24	3.2e-23
sheep_GLEAN_10021941	2061	33	7	0.964829	0.197888	-2.28559	Down	1.59e-05	4.4e-05
SHEEP_ENSP00000256544	915	160	34	10.5369	2.16499	-2.28302	Down	6.62e-22	4.95e-21
SHEEP_ENSBTAP00000035682	705	127	27	10.855	2.23138	-2.28235	Down	1.12e-17	6.95e-17
SHEEP_ENSBTAP00000022316	2514	1549	330	37.1279	7.64799	-2.27935	Down	1.29e-197	1.13e-195
SHEEP_ENSP00000370624	1635	248	53	9.14005	1.88867	-2.27483	Down	5.49e-33	6.14e-32
SHEEP_ENSP00000295628	786	121	26	9.27636	1.9273	-2.26698	Down	8.78e-17	5.26e-16
SHEEP_ENSP00000335196	1332	93	20	4.2072	0.874832	-2.26578	Down	3.28e-13	1.62e-12
SHEEP_ENSBTAP00000012295	3348	79	17	1.42186	0.295844	-2.26487	Down	2.04e-11	9.02e-11
SHEEP_ENSBTAP00000000200	5286	539	116	6.14435	1.27858	-2.26471	Down	2.07e-69	4.93e-68
SHEEP_ENSP00000266712	2748	455	98	9.97721	2.07782	-2.26357	Down	8.02e-59	1.6e-57
SHEEP_ENSBTAP00000027950-D5	819	51	11	3.75233	0.782542	-2.26155	Down	8.25e-08	2.84e-07
SHEEP_ENSP00000219660	780	152	33	11.7426	2.46501	-2.25209	Down	1.46e-20	1.04e-19
sheep_GLEAN_10017932	1935	46	10	1.43249	0.301105	-2.25019	Down	3.97e-07	1.28e-06
SHEEP_ENSBTAP00000045797	2592	115	25	2.67348	0.561958	-2.25019	Down	6.89e-16	3.93e-15
SHEEP_ENSBTAP00000016163	627	23	5	2.21042	0.464623	-2.25019	Down	0.000392172	0.00092538
SHEEP_ENSP00000263317	1734	32	7	1.11203	0.235206	-2.2412	Down	2.69e-05	7.3e-05
SHEEP_ENSBTAP00000022950	2646	146	32	3.32489	0.704626	-2.23838	Down	1.14e-19	7.77e-19
SHEEP_ENSP00000386957	4218	164	36	2.34289	0.497273	-2.23618	Down	6.84e-22	5.12e-21
SHEEP_ENSBTAP00000033816	9246	765	168	4.98565	1.05865	-2.23555	Down	3.01e-96	1.07e-94
SHEEP_ENSBTAP00000049737-D13	1953	50	11	1.5427	0.328163	-2.23298	Down	1.39e-07	4.7e-07
SHEEP_ENSBTAP00000044098	1287	95	21	4.44795	0.950691	-2.22609	Down	3.31e-13	1.63e-12
SHEEP_ENSBTAP00000018702	2871	880	195	18.4699	3.95731	-2.22258	Down	1.16e-109	4.95e-108
SHEEP_ENSBTAP00000043864	3711	1098	245	17.829	3.84657	-2.21258	Down	1.3e-135	7.06e-134
SHEEP_ENSP00000411313	1743	49	11	1.694	0.3677	-2.20383	Down	2.34e-07	7.75e-07
SHEEP_ENSP00000287482	1974	195	44	5.95254	1.29869	-2.19645	Down	3.25e-25	2.78e-24
SHEEP_ENSBTAP00000020154	1320	155	35	7.07575	1.54487	-2.19539	Down	2.47e-20	1.74e-19
SHEEP_ENSBTAP00000000335	1197	345	78	17.3676	3.79664	-2.1936	Down	2.42e-43	3.51e-42
SHEEP_ENSP00000368486	2403	668	153	16.7509	3.70968	-2.17487	Down	1.78e-81	5.13e-80
SHEEP_ENSBTAP00000051480-D2	501	48	11	5.77322	1.27924	-2.17408	Down	3.92e-07	1.27e-06
SHEEP_ENSP00000278193	594	487	112	49.4034	10.9858	-2.16898	Down	1.14e-59	2.3e-58
SHEEP_ENSBTAP00000048880	2262	39	9	1.03893	0.231819	-2.16403	Down	5.41e-06	1.58e-05
sheep_GLEAN_10018147	258	26	6	6.07251	1.35497	-2.16403	Down	0.000224726	0.00054673
SHEEP_ENSP00000297904	1065	26	6	1.47109	0.328247	-2.16403	Down	0.000224726	0.000546645
SHEEP_ENSP00000356879	561	346	80	37.1645	8.30856	-2.16125	Down	1.09e-42	1.57e-41
SHEEP_ENSBTAP00000033407	2667	363	84	8.20159	1.83508	-2.16006	Down	1.12e-44	1.68e-43
SHEEP_ENSP00000284136	2328	384	89	9.93946	2.22744	-2.15778	Down	4.18e-47	6.56e-46
SHEEP_ENSP00000340200	888	56	13	3.80005	0.852961	-2.15547	Down	4.82e-08	1.69e-07
SHEEP_ENSBTAP00000004734	942	73	17	4.66967	1.05147	-2.15091	Down	4.47e-10	1.81e-09
SHEEP_ENSBTAP00000018075	1938	180	42	5.59672	1.26268	-2.14809	Down	8.71e-23	6.72e-22
SHEEP_ENSP00000335357	630	47	11	4.49544	1.0173	-2.14371	Down	6.55e-07	2.08e-06
SHEEP_ENSBTAP00000018489	645	158	37	14.7609	3.34226	-2.14288	Down	4e-20	2.78e-19
SHEEP_ENSBTAP00000000628	2385	634	149	16.0183	3.63996	-2.13772	Down	8.76e-76	2.33e-74
SHEEP_ENSBTAP00000036018	1989	119	28	3.60518	0.820204	-2.13602	Down	1.88e-15	1.05e-14
SHEEP_ENSBTAP00000005713	1398	34	8	1.4655	0.333412	-2.13602	Down	2.62e-05	7.12e-05
SHEEP_ENSBTAP00000026407	531	1839	436	208.69	47.8399	-2.12507	Down	1.1e-214	1.03e-212
SHEEP_ENSP00000373948	2826	194	46	4.13661	0.948384	-2.1249	Down	3.95e-24	3.24e-23
SHEEP_ENSBTAP00000008639	1557	286	68	11.0686	2.5446	-2.12096	Down	9.2e-35	1.07e-33
SHEEP_ENSBTAP00000025157	957	260	62	16.371	3.77467	-2.11672	Down	1.14e-31	1.22e-30
SHEEP_ENSBTAP00000050759	2697	254	61	5.67502	1.31779	-2.1065	Down	8.59e-31	8.92e-30
SHEEP_ENSBTAP00000019652	2148	104	25	2.91752	0.678117	-2.10514	Down	1.87e-13	9.37e-13
SHEEP_ENSBTAP00000013807	699	29	7	2.49997	0.583471	-2.09918	Down	0.000127969	0.00032074
sheep_GLEAN_10019202	1230	29	7	1.42072	0.331583	-2.09918	Down	0.000127969	0.000320792
SHEEP_ENSP00000262094	657	252	61	23.1127	5.40958	-2.0951	Down	2.32e-30	2.37e-29
SHEEP_ENSBTAP00000001635	999	95	23	5.73024	1.34141	-2.09485	Down	2.43e-12	1.14e-11
SHEEP_ENSP00000350386	1929	198	48	6.18511	1.4498	-2.09295	Down	3.74e-24	3.07e-23
SHEEP_ENSP00000372368	1590	33	8	1.25064	0.293151	-2.09295	Down	4.37e-05	0.00011545
SHEEP_ENSBTAP00000028460	1023	119	29	7.00948	1.65166	-2.08539	Down	4.96e-15	2.7e-14
SHEEP_ENSP00000384479	3375	41	10	0.732023	0.172633	-2.08418	Down	5.2e-06	1.52e-05
SHEEP_ENSBTAP00000002116	2781	179	44	3.87853	0.921829	-2.07294	Down	9.96e-22	7.39e-21
SHEEP_ENSBTAP00000021130	669	183	45	16.4831	3.91909	-2.0724	Down	3.57e-22	2.71e-21
SHEEP_ENSP00000330393	3492	370	91	6.38472	1.51833	-2.07214	Down	3.09e-43	4.47e-42
SHEEP_ENSBTAP00000004304	2664	158	39	3.57386	0.852961	-2.06693	Down	2.76e-19	1.86e-18
SHEEP_ENSBTAP00000030051	1011	182	45	10.8476	2.59334	-2.06449	Down	5.85e-22	4.39e-21
SHEEP_ENSBTAP00000012468	3420	97	24	1.70907	0.408869	-2.0635	Down	2.34e-12	1.09e-11
SHEEP_ENSP00000383820	1524	698	173	27.5985	6.61393	-2.06101	Down	1.63e-79	4.53e-78
SHEEP_ENSBTAP00000048596	429	145	36	20.3669	4.88927	-2.05854	Down	9.88e-18	6.17e-17
SHEEP_ENSP00000316948	1446	1184	294	49.3399	11.8462	-2.05833	Down	2.2e-133	1.17e-131
SHEEP_ENSP00000357431	267	169	42	38.1408	9.16509	-2.05711	Down	2.08e-20	1.47e-19
SHEEP_ENSP00000390499	2445	933	232	22.9942	5.52851	-2.05631	Down	2.27e-105	9.18e-104
SHEEP_ENSBTAP00000004486	2463	225	56	5.50469	1.32471	-2.05498	Down	1.22e-26	1.1e-25
SHEEP_ENSBTAP00000047796	1209	100	25	4.98412	1.20479	-2.04855	Down	1.36e-12	6.47e-12
SHEEP_ENSP00000359827	1815	116	29	3.8512	0.930937	-2.04855	Down	2.18e-14	1.15e-13
SHEEP_ENSBTAP00000002668	3294	32	8	0.585384	0.141503	-2.04855	Down	7.26e-05	0.000187272
SHEEP_ENSBTAP00000022340	1038	32	8	1.85766	0.449047	-2.04855	Down	7.26e-05	0.000187242
SHEEP_ENSP00000364536	6006	40	10	0.401319	0.0970093	-2.04855	Down	8.6e-06	2.45e-05
SHEEP_ENSBTAP00000040770	2907	28	7	0.5804	0.140298	-2.04855	Down	0.000212836	0.000519334
SHEEP_ENSBTAP00000025416	1506	399	100	15.9648	3.86878	-2.04494	Down	9.82e-46	1.5e-44
SHEEP_ENSP00000358590	7998	1353	340	10.1937	2.47683	-2.04111	Down	1.62e-150	1.04e-148
SHEEP_ENSBTAP00000015037	5919	536	135	5.45671	1.32887	-2.03783	Down	1.36e-60	2.8e-59
SHEEP_ENSP00000266579	1644	119	30	4.36174	1.06321	-2.03648	Down	1.27e-14	6.8e-14
SHEEP_ENSBTAP00000044410	648	103	26	9.57804	2.33774	-2.03461	Down	7.91e-13	3.82e-12
SHEEP_ENSBTAP00000010430	636	499	126	47.2779	11.5428	-2.03417	Down	2.13e-56	4.07e-55
SHEEP_ENSP00000202816	2571	525	133	12.3047	3.01403	-2.02944	Down	4.5e-59	8.97e-58
SHEEP_ENSP00000232892	1197	146	37	7.34976	1.80097	-2.02892	Down	1.54e-17	9.5e-17
SHEEP_ENSBTAP00000011898	8163	118	30	0.871057	0.214126	-2.02431	Down	2.08e-14	1.1e-13
SHEEP_ENSP00000326813	1047	350	89	20.1435	4.9527	-2.02403	Down	8.37e-40	1.12e-38
SHEEP_ENSP00000279907	4329	679	173	9.45141	2.3284	-2.02119	Down	1.7e-75	4.5e-74
SHEEP_ENSBTAP00000006351	5022	2221	567	26.6493	6.57817	-2.01834	Down	2.93e-242	3.29e-240
SHEEP_ENSBTAP00000050426	1134	43	11	2.28491	0.565169	-2.01539	Down	4.91e-06	1.43e-05
SHEEP_ENSP00000417281	1482	726	186	29.5191	7.31246	-2.01322	Down	3.42e-80	9.58e-79
SHEEP_ENSP00000282003	2154	347	89	9.7073	2.40737	-2.01161	Down	3.58e-39	4.71e-38
SHEEP_ENSP00000404381	1008	113	29	6.75511	1.67624	-2.01075	Down	9.49e-14	4.85e-13
SHEEP_ENSBTAP00000027793	1479	109	28	4.44092	1.10303	-2.00938	Down	2.66e-13	1.32e-12
SHEEP_ENSP00000306473	1917	70	18	2.20034	0.547078	-2.00791	Down	5.2e-09	1.96e-08
sheep_GLEAN_10020531	993	35	9	2.1239	0.528071	-2.00791	Down	4.11e-05	0.000108752
SHEEP_ENSP00000259008	3669	70	18	1.14965	0.28584	-2.00791	Down	5.2e-09	1.96e-08
SHEEP_ENSBTAP00000042988	7752	31	8	0.24097	0.0601277	-2.00275	Down	0.000119814	0.000301603
SHEEP_ENSP00000340260	1569	31	8	1.19057	0.297075	-2.00275	Down	0.000119814	0.000301554
SHEEP_ENSBTAP00000042140	2682	58	15	1.30312	0.32586	-1.99964	Down	1.19e-07	4.05e-07
SHEEP_ENSBTAP00000018363	2085	174	45	5.02872	1.25749	-1.99964	Down	2.9e-20	2.03e-19
SHEEP_ENSP00000304226	3651	2418	626	39.9079	9.9899	-1.99813	Down	4.02e-260	4.78e-258
SHEEP_ENSBTAP00000045681	2298	27	7	0.707992	0.177479	-1.99609	Down	0.000351908	0.000834517
SHEEP_ENSBTAP00000020594	642	54	14	5.06843	1.27055	-1.99609	Down	3.4e-07	1.11e-06
SHEEP_ENSP00000366813	756	104	27	8.28946	2.08085	-1.99411	Down	1.22e-12	5.8e-12
SHEEP_ENSBTAP00000049353	1782	154	40	5.20748	1.30783	-1.99341	Down	4.92e-18	3.13e-17
SHEEP_ENSP00000396470	3831	790	206	12.4259	3.13295	-1.98776	Down	1.1e-85	3.4e-84
SHEEP_ENSP00000387361	4176	912	238	13.1598	3.32059	-1.98663	Down	1.46e-98	5.42e-97
SHEEP_ENSP00000380911	2115	191	50	5.44174	1.37739	-1.98213	Down	7.33e-22	5.47e-21
sheep_GLEAN_10009981	582	42	11	4.34851	1.10121	-1.98144	Down	8.03e-06	2.3e-05
SHEEP_ENSP00000378238	744	42	11	3.40166	0.861427	-1.98144	Down	8.03e-06	2.3e-05
SHEEP_ENSP00000280377	2853	1011	265	21.3533	5.41181	-1.98027	Down	1.31e-108	5.53e-107
SHEEP_ENSP00000297431	1269	225	59	10.684	2.70888	-1.97969	Down	1.91e-25	1.66e-24
SHEEP_ENSP00000336868	399	80	21	12.0818	3.06652	-1.97816	Down	6.07e-10	2.43e-09
SHEEP_ENSP00000354649	1074	726	191	40.7331	10.3616	-1.97495	Down	3.14e-78	8.52e-77
SHEEP_ENSBTAP00000028751	4635	764	201	9.93249	2.52665	-1.97493	Down	3.13e-82	9.15e-81
SHEEP_ENSBTAP00000006763	1392	38	10	1.64497	0.418562	-1.97455	Down	2.32e-05	6.34e-05
SHEEP_ENSP00000296545	474	57	15	7.24621	1.84379	-1.97455	Down	1.94e-07	6.47e-07
SHEEP_ENSBTAP00000000474	7944	1196	315	9.07207	2.31031	-1.97335	Down	1.48e-127	7.44e-126
SHEEP_ENSBTAP00000029728	2214	125	33	3.4021	0.86843	-1.96994	Down	1.06e-14	5.71e-14
SHEEP_ENSP00000245457	1047	68	18	3.9136	1.00167	-1.96609	Down	1.38e-08	5.05e-08
SHEEP_ENSBTAP00000008730	1026	487	129	28.602	7.32556	-1.9651	Down	1.04e-52	1.86e-51
SHEEP_ENSBTAP00000008809	1338	6231	1652	280.618	71.9371	-1.9638	Down	0	0
SHEEP_ENSP00000406490	2799	377	100	8.11621	2.08159	-1.96312	Down	3.99e-41	5.55e-40
SHEEP_ENSP00000348010	2004	998	265	30.0087	7.70454	-1.9616	Down	6.43e-106	2.62e-104
sheep_GLEAN_10007256	1017	64	17	3.79205	0.973928	-1.96109	Down	3.9e-08	1.38e-07
SHEEP_ENSBTAP00000006730	2193	263	70	7.22656	1.85977	-1.95819	Down	4.42e-29	4.36e-28
SHEEP_ENSP00000385879	1929	45	12	1.40571	0.36245	-1.95544	Down	4.55e-06	1.34e-05
sheep_GLEAN_10018946	405	60	16	8.92711	2.30178	-1.95544	Down	1.11e-07	3.78e-07
SHEEP_ENSBTAP00000020366	3300	45	12	0.8217	0.211868	-1.95544	Down	4.55e-06	1.34e-05
SHEEP_ENSP00000419313	2373	116	31	2.94561	0.761137	-1.95234	Down	1.35e-13	6.85e-13
SHEEP_ENSBTAP00000041321	1089	86	23	4.75867	1.23055	-1.95126	Down	2e-10	8.3e-10
SHEEP_ENSBTAP00000048358	942	41	11	2.62269	0.680363	-1.94667	Down	1.31e-05	3.67e-05
SHEEP_ENSBTAP00000021074	2628	2144	576	49.1602	12.7701	-1.94472	Down	8.89e-223	8.82e-221
SHEEP_ENSP00000333539	1245	67	18	3.2428	0.842368	-1.94472	Down	2.23e-08	8.06e-08
SHEEP_ENSBTAP00000016245	519	186	50	21.5953	5.61308	-1.94386	Down	8.01e-21	5.75e-20
SHEEP_ENSBTAP00000009536	1398	130	35	5.60339	1.45868	-1.94164	Down	5.72e-15	3.11e-14
sheep_GLEAN_10005188	381	137	37	21.6676	5.65816	-1.93713	Down	1.18e-15	6.64e-15
SHEEP_ENSBTAP00000017239	1269	433	117	20.5608	5.37184	-1.93641	Down	3.61e-46	5.55e-45
SHEEP_ENSBTAP00000002064	1134	233	63	12.381	3.23688	-1.93546	Down	1.45e-25	1.27e-24
sheep_GLEAN_10018665	1605	625	169	23.4649	6.13494	-1.93539	Down	7.7e-66	1.73e-64
SHEEP_ENSP00000261183	2670	847	230	19.1155	5.01898	-1.92928	Down	3.15e-88	9.94e-87
SHEEP_ENSBTAP00000005265	2631	261	71	5.9777	1.5723	-1.92671	Down	2.75e-28	2.63e-27
SHEEP_ENSBTAP00000004905	5160	279	76	3.25814	0.858149	-1.92475	Down	4.31e-30	4.4e-29
SHEEP_ENSBTAP00000053341	495	55	15	6.69533	1.76557	-1.92302	Down	5.12e-07	1.64e-06
SHEEP_ENSP00000283025	1176	77	21	3.94546	1.04042	-1.92302	Down	2.57e-09	9.91e-09
SHEEP_ENSBTAP00000022291	1689	33	9	1.17733	0.310464	-1.92302	Down	0.000109914	0.000278068
SHEEP_ENSBTAP00000015267	1410	44	12	1.88039	0.495862	-1.92302	Down	7.39e-06	2.13e-05
SHEEP_ENSP00000238789	4164	458	125	6.6278	1.74903	-1.92197	Down	2.87e-48	4.64e-47
SHEEP_ENSBTAP00000011616	5565	234	64	2.53376	0.67006	-1.91892	Down	2.16e-25	1.87e-24
SHEEP_ENSP00000402110	4809	1523	417	19.0836	5.05219	-1.91735	Down	7.26e-156	4.76e-154
SHEEP_ENSBTAP00000010591	2379	157	43	3.97667	1.05311	-1.91691	Down	1.67e-17	1.03e-16
sheep_GLEAN_10021807	864	73	20	5.09124	1.3487	-1.91645	Down	7.26e-09	2.71e-08
SHEEP_ENSP00000311697	513	124	34	14.5653	3.86154	-1.91529	Down	4.13e-14	2.16e-13
SHEEP_ENSBTAP00000041052	3462	503	138	8.75499	2.32247	-1.91444	Down	1.42e-52	2.51e-51
SHEEP_ENSP00000360472	1674	51	14	1.83582	0.487272	-1.91362	Down	1.46e-06	4.48e-06
SHEEP_ENSBTAP00000008669	885	1671	459	113.775	30.2182	-1.9127	Down	2.85e-170	2.07e-168
SHEEP_ENSBTAP00000012168	3210	506	139	9.49861	2.52295	-1.91261	Down	8.19e-53	1.46e-51
SHEEP_ENSBTAP00000012194	3105	160	44	3.10508	0.825638	-1.91105	Down	9.6e-18	6.01e-17
SHEEP_ENSP00000360242	1494	360	99	14.52	3.86085	-1.91105	Down	5.16e-38	6.59e-37
SHEEP_ENSBTAP00000015452	1020	80	22	4.72612	1.25667	-1.91105	Down	1.47e-09	5.75e-09
SHEEP_ENSP00000359172	1044	138	38	7.96514	2.12071	-1.90915	Down	1.75e-15	9.76e-15
SHEEP_ENSBTAP00000010002	1059	127	35	7.22641	1.92562	-1.90795	Down	2.37e-14	1.25e-13
SHEEP_ENSP00000221347	7722	2917	804	22.7626	6.06631	-1.90777	Down	1.02e-294	1.43e-292
SHEEP_ENSP00000351669	1371	116	32	5.09841	1.35991	-1.90653	Down	3.23e-13	1.59e-12
SHEEP_ENSP00000296859	4827	517	143	6.45398	1.72607	-1.9027	Down	1.47e-53	2.65e-52
SHEEP_ENSBTAP00000033028	5565	705	195	7.63376	2.04159	-1.9027	Down	2.09e-72	5.28e-71
SHEEP_ENSP00000288025	723	47	13	3.91719	1.04762	-1.9027	Down	4.17e-06	1.23e-05
sheep_GLEAN_10011830	1692	112	31	3.98871	1.06748	-1.90171	Down	9.03e-13	4.34e-12
SHEEP_ENSBTAP00000038279	3420	809	224	14.254	3.81611	-1.90119	Down	9.75e-83	2.87e-81
SHEEP_ENSP00000352264	1917	1108	307	34.8283	9.33072	-1.9002	Down	1.46e-112	6.42e-111
SHEEP_ENSBTAP00000041132	2736	83	23	1.828	0.489791	-1.90003	Down	8.38e-10	3.33e-09
SHEEP_ENSBTAP00000029007	1206	908	252	45.3684	12.1745	-1.89782	Down	2.01e-92	6.75e-91
SHEEP_ENSBTAP00000042789	1146	169	47	8.88621	2.38953	-1.89484	Down	1.83e-18	1.19e-17
SHEEP_ENSP00000253571	1833	381	106	12.525	3.36932	-1.89428	Down	1.11e-39	1.48e-38
SHEEP_ENSBTAP00000022833	1998	496	138	14.9589	4.02423	-1.89422	Down	3.73e-51	6.39e-50
sheep_GLEAN_10015326	3624	61	17	1.01428	0.273312	-1.89183	Down	1.65e-07	5.52e-07
SHEEP_ENSBTAP00000008886	7827	642	179	4.94259	1.33247	-1.89117	Down	1.45e-65	3.24e-64
SHEEP_ENSP00000344758	2109	2650	740	75.7153	20.4434	-1.88895	Down	2.19e-264	2.67e-262
sheep_GLEAN_10005227	2070	487	136	14.1766	3.82796	-1.88887	Down	4.52e-50	7.58e-49
SHEEP_ENSBTAP00000031558	2754	691	193	15.1192	4.08312	-1.88864	Down	2.6e-70	6.25e-69
SHEEP_ENSBTAP00000006581	5205	600	168	6.94617	1.88056	-1.88505	Down	3.95e-61	8.17e-60
SHEEP_ENSBTAP00000010589	711	75	21	6.35633	1.72087	-1.88505	Down	6.64e-09	2.49e-08
SHEEP_ENSBTAP00000020246	777	57	16	4.42047	1.19977	-1.88144	Down	4.67e-07	1.5e-06
sheep_GLEAN_10013917	2610	32	9	0.738795	0.20091	-1.87863	Down	0.000178344	0.000439482
SHEEP_ENSBTAP00000024464	5544	238	67	2.58683	0.704126	-1.87728	Down	4.3e-25	3.66e-24
SHEEP_ENSP00000314807	1995	284	80	8.57808	2.33639	-1.87637	Down	1.26e-29	1.27e-28
SHEEP_ENSBTAP00000026608	1380	142	40	6.20046	1.68881	-1.87637	Down	1.47e-15	8.25e-15
SHEEP_ENSP00000218089	3744	2082	587	33.5088	9.13484	-1.87509	Down	4.24e-206	3.91e-204
SHEEP_ENSBTAP00000053832	4746	273	77	3.46617	0.945283	-1.87452	Down	1.68e-28	1.63e-27
SHEEP_ENSP00000357012	1113	39	11	2.11147	0.575833	-1.87452	Down	3.44e-05	9.21e-05
SHEEP_ENSBTAP00000019595	678	46	13	4.0883	1.11715	-1.87168	Down	6.72e-06	1.94e-05
SHEEP_ENSP00000418734	2496	322	91	7.77367	2.1242	-1.87168	Down	2.87e-33	3.23e-32
SHEEP_ENSBTAP00000018628	1329	92	26	4.17136	1.13985	-1.87168	Down	1.55e-10	6.49e-10
SHEEP_ENSBTAP00000022480	1200	322	91	16.1692	4.41834	-1.87168	Down	2.87e-33	3.22e-32
SHEEP_ENSBTAP00000003365	1899	145	41	4.60106	1.25793	-1.87091	Down	8.44e-16	4.8e-15
SHEEP_ENSP00000377655	3105	541	153	10.4991	2.87097	-1.87065	Down	9.85e-55	1.82e-53
SHEEP_ENSP00000245441	6414	749	212	7.03667	1.92578	-1.86945	Down	4.83e-75	1.27e-73
SHEEP_ENSP00000296595	1464	151	43	6.21513	1.7113	-1.86069	Down	2.77e-16	1.61e-15
SHEEP_ENSP00000359160	1407	305	87	13.0623	3.60266	-1.85827	Down	2.64e-31	2.79e-30
SHEEP_ENSP00000342162	378	35	10	5.57944	1.54137	-1.85591	Down	9.92e-05	0.000252285
SHEEP_ENSP00000387209	504	63	18	7.53225	2.08085	-1.85591	Down	1.49e-07	5.03e-07
SHEEP_ENSP00000421557	996	35	10	2.1175	0.584978	-1.85591	Down	9.92e-05	0.000252244
SHEEP_ENSBTAP00000043972	1188	49	14	2.48539	0.68661	-1.85591	Down	3.78e-06	1.12e-05
SHEEP_ENSBTAP00000027559	2961	283	81	5.75921	1.59384	-1.85336	Down	4.63e-29	4.56e-28
SHEEP_ENSP00000249647-D3	636	478	137	45.2882	12.5505	-1.85139	Down	6.7e-48	1.07e-46
SHEEP_ENSBTAP00000018816	2112	826	237	23.5668	6.53812	-1.84981	Down	2.04e-81	5.86e-80
SHEEP_ENSP00000385215	4203	376	108	5.39067	1.49714	-1.84825	Down	6e-38	7.63e-37
SHEEP_ENSP00000401802	1212	1413	406	70.2513	19.5174	-1.84776	Down	9.4e-138	5.23e-136
SHEEP_ENSP00000366030	1005	80	23	4.79666	1.3334	-1.84692	Down	3.43e-09	1.31e-08
SHEEP_ENSBTAP00000023511	1392	73	21	3.16008	0.87898	-1.84606	Down	1.7e-08	6.19e-08
SHEEP_ENSBTAP00000017013	2010	222	64	6.65536	1.85517	-1.84297	Down	5.78e-23	4.48e-22
SHEEP_ENSBTAP00000028888-D2	333	52	15	9.40966	2.62449	-1.8421	Down	2.13e-06	6.44e-06
SHEEP_ENSP00000376529	723	45	13	3.7505	1.04762	-1.83997	Down	1.08e-05	3.04e-05
SHEEP_ENSBTAP00000004335	3003	737	213	14.7886	4.1326	-1.83936	Down	2.75e-72	6.91e-71
SHEEP_ENSBTAP00000003777	228	173	50	45.7221	12.7771	-1.83933	Down	3.52e-18	2.25e-17
sheep_GLEAN_10010574	2913	1761	509	36.4278	10.1807	-1.83921	Down	3.96e-170	2.86e-168
SHEEP_ENSBTAP00000050254	888	197	57	13.368	3.73991	-1.83771	Down	1.79e-20	1.27e-19
SHEEP_ENSP00000285670	1320	169	49	7.71485	2.16282	-1.83472	Down	9.74e-18	6.09e-17
SHEEP_ENSP00000230792	1389	124	36	5.3794	1.51008	-1.83282	Down	2.23e-13	1.11e-12
SHEEP_ENSBTAP00000025898	1755	62	18	2.12877	0.597577	-1.83282	Down	2.38e-07	7.88e-07
SHEEP_ENSBTAP00000005261	1302	55	16	2.54546	0.715991	-1.82991	Down	1.2e-06	3.71e-06
SHEEP_ENSP00000425443	6054	1849	538	18.4039	5.17772	-1.82962	Down	2.87e-177	2.19e-175
SHEEP_ENSBTAP00000028999	1821	198	58	6.55194	1.85574	-1.81993	Down	2.56e-20	1.8e-19
SHEEP_ENSP00000296782	5103	215	63	2.53879	0.719306	-1.81947	Down	6.3e-22	4.73e-21
SHEEP_ENSBTAP00000044585	978	290	85	17.8679	5.06383	-1.81907	Down	4.97e-29	4.89e-28
SHEEP_ENSBTAP00000043670	1254	3086	906	148.29	42.0949	-1.81671	Down	1.14e-291	1.56e-289
sheep_GLEAN_10003987	1866	412	121	13.3045	3.77809	-1.81619	Down	1.76e-40	2.39e-39
SHEEP_ENSBTAP00000053749	3450	609	179	10.6368	3.02296	-1.81504	Down	5.58e-59	1.11e-57
SHEEP_ENSP00000374237	1668	85	25	3.0707	0.873258	-1.81409	Down	1.75e-09	6.82e-09
SHEEP_ENSBTAP00000001367	969	51	15	3.17147	0.901916	-1.81409	Down	3.39e-06	1.01e-05
SHEEP_ENSBTAP00000053759	1170	275	81	14.1632	4.03365	-1.81199	Down	1.8e-27	1.66e-26
SHEEP_ENSBTAP00000025655	2649	325	96	7.39292	2.11148	-1.80789	Down	4.41e-32	4.78e-31
SHEEP_ENSP00000378079	3948	524	155	7.99777	2.28746	-1.80585	Down	1.21e-50	2.05e-49
SHEEP_ENSP00000361266	3255	1339	397	24.7882	7.10621	-1.8025	Down	2.57e-126	1.27e-124
SHEEP_ENSBTAP00000040938	1359	118	35	5.23211	1.50054	-1.80191	Down	1.55e-12	7.33e-12
SHEEP_ENSBTAP00000018075-D3	1875	101	30	3.2459	0.932221	-1.79987	Down	6.51e-11	2.79e-10
SHEEP_ENSBTAP00000002725	678	138	41	12.2649	3.52333	-1.79953	Down	2.12e-14	1.12e-13
SHEEP_ENSP00000326342	882	74	22	5.05566	1.45329	-1.79857	Down	2.42e-08	8.74e-08
SHEEP_ENSBTAP00000044097	3240	467	139	8.68533	2.49959	-1.79689	Down	5.1e-45	7.66e-44
SHEEP_ENSP00000348565	1056	413	123	23.5668	6.78641	-1.79604	Down	5.57e-40	7.48e-39
SHEEP_ENSP00000399903	8082	245	73	1.82668	0.526263	-1.79537	Down	2.37e-24	1.97e-23
SHEEP_ENSP00000391101-D2	2643	67	20	1.52754	0.440891	-1.79271	Down	1.2e-07	4.09e-07
SHEEP_ENSP00000391167	5760	1409	421	14.7402	4.25852	-1.79133	Down	1.07e-131	5.6e-130
SHEEP_ENSP00000282486	1164	1030	308	53.3211	15.4169	-1.7902	Down	1.08e-96	3.9e-95
SHEEP_ENSBTAP00000009353	693	331	99	28.7812	8.3234	-1.78988	Down	3.22e-32	3.5e-31
SHEEP_ENSP00000368544	2079	1182	354	34.2592	9.92082	-1.78796	Down	1.68e-110	7.24e-109
SHEEP_ENSP00000264613-D2	3168	1409	422	26.8003	7.76115	-1.78791	Down	2.36e-131	1.22e-129
SHEEP_ENSBTAP00000049940	672	150	45	13.4504	3.90159	-1.78552	Down	2.23e-15	1.24e-14
SHEEP_ENSBTAP00000017567	2796	70	21	1.5086	0.437604	-1.78552	Down	6.79e-08	2.35e-07
SHEEP_ENSBTAP00000026869	2010	270	81	8.09436	2.34794	-1.78552	Down	1.73e-26	1.57e-25
SHEEP_ENSP00000399805	987	733	220	44.7509	12.9869	-1.78486	Down	4.71e-69	1.12e-67
SHEEP_ENSP00000292782	777	373	112	28.9269	8.39838	-1.78423	Down	5.95e-36	7.21e-35
SHEEP_ENSBTAP00000053719	6192	2334	701	22.7135	6.59608	-1.78387	Down	1.26e-215	1.2e-213
SHEEP_ENSBTAP00000051888	2805	689	207	14.8013	4.29968	-1.78343	Down	6.07e-65	1.34e-63
SHEEP_ENSBTAP00000032319	1956	1393	419	42.9138	12.4808	-1.78173	Down	2.87e-129	1.46e-127
SHEEP_ENSBTAP00000029153	1188	176	53	8.92711	2.59931	-1.78006	Down	1.01e-17	6.3e-17
sheep_GLEAN_10015956	774	63	19	4.90472	1.43025	-1.77791	Down	3.38e-07	1.1e-06
SHEEP_ENSP00000393557	3285	129	39	2.3663	0.691716	-1.77438	Down	2.55e-13	1.27e-12
SHEEP_ENSBTAP00000016261	1335	215	65	9.70447	2.83681	-1.77438	Down	3.12e-21	2.28e-20
SHEEP_ENSBTAP00000031799-D3	1515	33	10	1.31255	0.384579	-1.77102	Down	0.000254562	0.000614832
SHEEP_ENSBTAP00000051820-D3	432	2914	884	406.462	119.225	-1.76944	Down	1.06e-265	1.3e-263
SHEEP_ENSBTAP00000048702	462	79	24	10.3039	3.02669	-1.76737	Down	1.22e-08	4.5e-08
SHEEP_ENSP00000260731	3168	329	100	6.25785	1.83913	-1.76664	Down	1.74e-31	1.85e-30
SHEEP_ENSBTAP00000000040	900	240	73	16.0688	4.72584	-1.76562	Down	2.25e-23	1.78e-22
SHEEP_ENSBTAP00000030735	5052	46	14	0.548667	0.161459	-1.76476	Down	1.53e-05	4.25e-05
SHEEP_ENSP00000414237	3600	315	96	5.27257	1.5537	-1.7628	Down	3.97e-30	4.05e-29
SHEEP_ENSBTAP00000053599	3312	292	89	5.3126	1.56566	-1.76264	Down	4.86e-28	4.61e-27
SHEEP_ENSP00000378533	2166	551	168	15.3288	4.51907	-1.76214	Down	1.91e-51	3.31e-50
SHEEP_ENSP00000370803	3021	321	98	6.40278	1.89005	-1.76027	Down	1.3e-30	1.34e-29
SHEEP_ENSBTAP00000008985	3042	642	196	12.7172	3.75401	-1.76027	Down	1.43e-59	2.89e-58
SHEEP_ENSP00000229395	762	216	66	17.081	5.04647	-1.75905	Down	4.36e-21	3.17e-20
SHEEP_ENSP00000350353	801	36	11	2.70822	0.800127	-1.75905	Down	0.000140818	0.000351596
SHEEP_ENSP00000388902	1149	157	48	8.23368	2.434	-1.75821	Down	1.02e-15	5.75e-15
SHEEP_ENSP00000358861	2064	121	37	3.53257	1.04446	-1.75796	Down	1.95e-12	9.16e-12
SHEEP_ENSP00000313699	3414	3473	1062	61.2994	18.1242	-1.75795	Down	0	0
SHEEP_ENSBTAP00000052109	927	62	19	4.0302	1.19419	-1.75482	Down	5.34e-07	1.71e-06
SHEEP_ENSP00000413094	2406	150	46	3.75673	1.11394	-1.75381	Down	4.91e-15	2.68e-14
SHEEP_ENSP00000420777	2832	114	35	2.42564	0.720068	-1.75216	Down	9.47e-12	4.28e-11
SHEEP_ENSP00000318262	2049	683	210	20.086	5.9714	-1.75005	Down	9.17e-63	1.96e-61
SHEEP_ENSBTAP00000051224	3117	273	84	5.27765	1.57015	-1.74899	Down	4.74e-26	4.21e-25
SHEEP_ENSBTAP00000028430	294	39	12	7.99341	2.37811	-1.74899	Down	7.81e-05	0.000200685
SHEEP_ENSP00000320083	2142	52	16	1.46285	0.43521	-1.74899	Down	4.77e-06	1.4e-05
SHEEP_ENSP00000406505	7686	1733	534	13.5867	4.04799	-1.74691	Down	4.84e-156	3.19e-154
SHEEP_ENSBTAP00000017667	1491	665	205	26.8756	8.01078	-1.74628	Down	5.62e-61	1.16e-59
SHEEP_ENSBTAP00000013665	807	94	29	7.0189	2.09374	-1.74516	Down	7.04e-10	2.81e-09
SHEEP_ENSP00000256031	3681	946	292	15.486	4.62185	-1.74442	Down	7.27e-86	2.25e-84
SHEEP_ENSBTAP00000016756	807	291	90	21.7287	6.49782	-1.74158	Down	1.64e-27	1.52e-26
SHEEP_ENSBTAP00000012520	1935	433	134	13.4841	4.0348	-1.74069	Down	4.02e-40	5.42e-39
sheep_GLEAN_10007610	960	365	113	22.9106	6.85813	-1.74013	Down	4.6e-34	5.27e-33
SHEEP_ENSP00000312995	3975	255	79	3.86561	1.15795	-1.73913	Down	2.96e-24	2.45e-23
SHEEP_ENSBTAP00000002554	2316	645	200	16.7817	5.03142	-1.73785	Down	8.32e-59	1.65e-57
SHEEP_ENSP00000389630	2157	190	59	5.30784	1.59368	-1.73577	Down	2.07e-18	1.34e-17
SHEEP_ENSBTAP00000028134	2313	338	105	8.80553	2.64492	-1.73519	Down	1.53e-31	1.62e-30
sheep_GLEAN_10017503	933	74	23	4.7793	1.4363	-1.73444	Down	5.34e-08	1.87e-07
SHEEP_ENSP00000387442	1047	312	97	17.9565	5.39789	-1.73404	Down	3.26e-29	3.24e-28
SHEEP_ENSP00000275189	1989	420	131	12.7242	3.83738	-1.72938	Down	1.26e-38	1.63e-37
SHEEP_ENSP00000405683	1734	282	88	9.79974	2.95687	-1.72867	Down	1.9e-26	1.72e-25
SHEEP_ENSP00000325881	2610	141	44	3.25532	0.982225	-1.72867	Down	5.79e-14	2.99e-13
SHEEP_ENSP00000419135	1566	352	110	13.5446	4.0926	-1.72662	Down	1.44e-32	1.58e-31
SHEEP_ENSP00000320649	966	32	10	1.99612	0.603145	-1.72662	Down	0.000404162	0.000951094
SHEEP_ENSBTAP00000012430	1077	32	10	1.7904	0.540982	-1.72662	Down	0.000404162	0.000950952
SHEEP_ENSBTAP00000006460	1797	176	55	5.90173	1.78325	-1.72662	Down	4.78e-17	2.9e-16
SHEEP_ENSBTAP00000037106	351	163	51	27.9831	8.46568	-1.72486	Down	7.11e-16	4.05e-15
SHEEP_ENSBTAP00000013547-D6	654	51	16	4.69902	1.42541	-1.72098	Down	7.51e-06	2.16e-05
SHEEP_ENSP00000420115	231	392	123	102.256	31.0236	-1.72075	Down	6.42e-36	7.76e-35
SHEEP_ENSP00000033079	2739	580	182	12.76	3.87149	-1.72067	Down	2.43e-52	4.28e-51
SHEEP_ENSBTAP00000034268	5280	1112	349	12.6907	3.85115	-1.72041	Down	1.06e-98	3.97e-97
SHEEP_ENSBTAP00000053239	366	86	27	14.159	4.29815	-1.71993	Down	5.4e-09	2.03e-08
SHEEP_ENSP00000385942	3216	2685	843	50.3087	15.2725	-1.71987	Down	1.76e-235	1.87e-233
SHEEP_ENSBTAP00000016545	2058	942	296	27.5816	8.38002	-1.71868	Down	8.91e-84	2.66e-82
SHEEP_ENSP00000296380	1113	140	44	7.57962	2.30333	-1.7184	Down	9.01e-14	4.62e-13
SHEEP_ENSBTAP00000025495	1527	388	122	15.3111	4.655	-1.71773	Down	1.74e-35	2.08e-34
SHEEP_ENSBTAP00000051509	1218	197	62	9.74616	2.96581	-1.71641	Down	9.24e-19	6.07e-18
SHEEP_ENSBTAP00000011368	1266	73	23	3.47459	1.0585	-1.71482	Down	8.36e-08	2.88e-07
SHEEP_ENSP00000308021	7458	568	179	4.58924	1.39839	-1.71448	Down	4.83e-51	8.22e-50
SHEEP_ENSP00000317272	4200	1031	325	14.7919	4.50851	-1.71409	Down	3.52e-91	1.16e-89
SHEEP_ENSBTAP00000028890	1095	38	12	2.09114	0.638507	-1.71152	Down	0.000123256	0.000309572
SHEEP_ENSBTAP00000015583	984	38	12	2.32704	0.710534	-1.71152	Down	0.000123256	0.000309473
SHEEP_ENSP00000308772	1239	38	12	1.84811	0.564298	-1.71152	Down	0.000123256	0.000309523
SHEEP_ENSBTAP00000017157	1647	98	31	3.58548	1.09665	-1.70907	Down	5.49e-10	2.2e-09
SHEEP_ENSBTAP00000000230	1023	79	25	4.65335	1.42385	-1.70848	Down	2.65e-08	9.52e-08
SHEEP_ENSP00000263440	1527	180	57	7.1031	2.17488	-1.70752	Down	3.73e-17	2.27e-16
SHEEP_ENSP00000302665	558	41	13	4.42756	1.3574	-1.70567	Down	6.83e-05	0.000176562
SHEEP_ENSBTAP00000029021	1407	391	124	16.7455	5.13483	-1.70538	Down	2.11e-35	2.51e-34
SHEEP_ENSBTAP00000032011	3633	1201	381	19.9201	6.11024	-1.70493	Down	4.01e-105	1.61e-103
SHEEP_ENSP00000311873	2508	63	20	1.51366	0.464623	-1.7039	Down	7.37e-07	2.33e-06
SHEEP_ENSP00000283228	1968	63	20	1.92899	0.592112	-1.7039	Down	7.37e-07	2.33e-06
SHEEP_ENSBTAP00000027888	1116	255	81	13.7686	4.22882	-1.70306	Down	1.35e-23	1.08e-22
SHEEP_ENSBTAP00000010138	1749	1104	351	38.0359	11.6927	-1.70175	Down	1.56e-96	5.6e-95
SHEEP_ENSBTAP00000010972	2856	44	14	0.928344	0.285607	-1.70063	Down	3.79e-05	0.00010099
SHEEP_ENSP00000418668	1080	44	14	2.45495	0.755271	-1.70063	Down	3.79e-05	0.000100956
sheep_GLEAN_10007180	1101	44	14	2.40813	0.740866	-1.70063	Down	3.79e-05	0.000100973
SHEEP_ENSP00000005587	1077	289	92	16.1695	4.97704	-1.69992	Down	1.81e-26	1.63e-25
SHEEP_ENSP00000310796	684	91	29	8.01678	2.47025	-1.69837	Down	2.68e-09	1.03e-08
SHEEP_ENSP00000340578	1053	94	30	5.37916	1.65994	-1.69625	Down	1.51e-09	5.91e-09
SHEEP_ENSP00000349785	447	47	15	6.33585	1.95516	-1.69625	Down	2.11e-05	5.8e-05
SHEEP_ENSBTAP00000018337	4488	47	15	0.631044	0.194732	-1.69625	Down	2.11e-05	5.8e-05
SHEEP_ENSP00000216367	1602	97	31	3.64858	1.12745	-1.69427	Down	8.54e-10	3.39e-09
SHEEP_ENSP00000373390	15012	1667	533	6.69132	2.06865	-1.6936	Down	7.95e-144	4.83e-142
SHEEP_ENSBTAP00000029728-D2	2199	75	24	2.05518	0.635894	-1.69241	Down	7.34e-08	2.54e-07
SHEEP_ENSBTAP00000001128	624	862	276	83.241	25.7705	-1.69157	Down	3.81e-75	1e-73
SHEEP_ENSP00000350460	1692	78	25	2.77785	0.860872	-1.6901	Down	4.13e-08	1.46e-07
SHEEP_ENSBTAP00000003791	1524	56	18	2.2142	0.688155	-1.68598	Down	3.67e-06	1.09e-05
SHEEP_ENSP00000389900	855	143	46	10.0782	3.13466	-1.68486	Down	1.08e-13	5.53e-13
SHEEP_ENSP00000253339	3372	749	241	13.3847	4.16417	-1.68449	Down	3.78e-65	8.42e-64
SHEEP_ENSBTAP00000017685	2250	714	230	19.1219	5.95585	-1.68284	Down	4.2e-62	8.89e-61
SHEEP_ENSP00000382948	1353	357	115	15.8996	4.95221	-1.68284	Down	6.9e-32	7.42e-31
SHEEP_ENSP00000320679	885	124	40	8.44293	2.63339	-1.68082	Down	5.06e-12	2.33e-11
SHEEP_ENSP00000256737	2901	93	30	1.93175	0.602521	-1.68082	Down	2.35e-09	9.07e-09
SHEEP_ENSP00000385612	1080	319	103	17.7984	5.55664	-1.67947	Down	1.38e-28	1.34e-27
SHEEP_ENSP00000376919	1467	1802	582	74.0183	23.1149	-1.67906	Down	1.91e-153	1.23e-151
SHEEP_ENSP00000383642	894	34	11	2.29169	0.716892	-1.67658	Down	0.000350784	0.000832229
SHEEP_ENSBTAP00000032012	3507	995	322	17.0963	5.34957	-1.67619	Down	2.29e-85	7.02e-84
SHEEP_ENSP00000374118	10911	2694	873	14.8781	4.66174	-1.67425	Down	1.72e-227	1.77e-225
SHEEP_ENSP00000382241	5211	1536	498	17.7617	5.5681	-1.67351	Down	1.79e-130	9.18e-129
SHEEP_ENSP00000339238	750	2797	907	224.722	70.4603	-1.67326	Down	6.52e-236	6.96e-234
SHEEP_ENSP00000349783	3570	576	187	9.7223	3.05191	-1.67158	Down	5.7e-50	9.52e-49
SHEEP_ENSP00000348931	456	80	26	10.5716	3.32206	-1.67004	Down	3.61e-08	1.28e-07
SHEEP_ENSBTAP00000052221-D4	228	2876	935	760.096	238.933	-1.66958	Down	9.21e-242	1.02e-239
sheep_GLEAN_10018556	510	823	268	97.2398	30.617	-1.66721	Down	2.15e-70	5.19e-69
SHEEP_ENSBTAP00000016857-D3	1932	89	29	2.77586	0.87456	-1.66631	Down	6.45e-09	2.42e-08
SHEEP_ENSP00000354720	3675	1893	618	31.039	9.79783	-1.66355	Down	5.32e-159	3.6e-157
SHEEP_ENSP00000361021	1212	876	286	43.5528	13.7487	-1.66347	Down	1.41e-74	3.68e-73
SHEEP_ENSP00000371434	2250	49	16	1.31229	0.41432	-1.66326	Down	1.84e-05	5.07e-05
SHEEP_ENSBTAP00000042575	2487	98	32	2.37446	0.749675	-1.66326	Down	1.16e-09	4.57e-09
SHEEP_ENSBTAP00000039884	9165	398	130	2.61677	0.826437	-1.66281	Down	8.57e-35	1e-33
SHEEP_ENSP00000389998	2982	174	57	3.51606	1.11369	-1.65861	Down	5.09e-16	2.92e-15
sheep_GLEAN_10008830	795	122	40	9.24714	2.93151	-1.65736	Down	1.21e-11	5.42e-11
SHEEP_ENSP00000363046	1065	61	20	3.4514	1.09416	-1.65736	Down	1.79e-06	5.45e-06
SHEEP_ENSBTAP00000019433	2475	67	22	1.63123	0.5179	-1.65521	Down	5.61e-07	1.79e-06
sheep_GLEAN_10020117	513	271	89	31.8322	10.1081	-1.65497	Down	4.8e-24	3.92e-23
SHEEP_ENSP00000265872	3450	2131	700	37.2202	11.8216	-1.65466	Down	2.17e-177	1.66e-175
sheep_GLEAN_10001886	381	73	24	11.5455	3.67016	-1.65342	Down	1.77e-07	5.91e-07
SHEEP_ENSP00000316224	2175	146	48	4.0449	1.28582	-1.65342	Down	1.28e-13	6.51e-13
SHEEP_ENSBTAP00000010317	3156	1565	515	29.8808	9.50756	-1.65207	Down	1.66e-130	8.55e-129
SHEEP_ENSP00000403683	603	182	60	18.1873	5.79739	-1.64946	Down	1.44e-16	8.51e-16
SHEEP_ENSP00000251900	2097	94	31	2.70112	0.861315	-1.64895	Down	3.17e-09	1.21e-08
SHEEP_ENSBTAP00000049132	4443	403	133	5.46567	1.74411	-1.64791	Down	8.83e-35	1.03e-33
SHEEP_ENSBTAP00000012184	5907	3261	1077	33.2658	10.623	-1.64685	Down	1.46e-268	1.8e-266
SHEEP_ENSP00000282096	2748	109	36	2.39015	0.763281	-1.64681	Down	1.82e-10	7.56e-10
sheep_GLEAN_10013482	501	115	38	13.8317	4.41921	-1.64612	Down	5.81e-11	2.5e-10
SHEEP_ENSP00000296591	1377	363	120	15.885	5.07745	-1.64549	Down	2e-31	2.12e-30
SHEEP_ENSP00000411613	1962	257	85	7.89312	2.52417	-1.64479	Down	1.08e-22	8.26e-22
SHEEP_ENSP00000403954	7674	145	48	1.13857	0.364433	-1.6435	Down	1.97e-13	9.87e-13
SHEEP_ENSP00000348381	2121	2056	681	58.4113	18.707	-1.64267	Down	1.85e-169	1.32e-167
SHEEP_ENSBTAP00000015318	5175	712	236	8.29057	2.65705	-1.64164	Down	7.73e-60	1.56e-58
SHEEP_ENSP00000312141	1743	181	60	6.25743	2.00564	-1.64151	Down	2.2e-16	1.29e-15
sheep_GLEAN_10005811	2349	609	202	15.6224	5.01034	-1.64064	Down	2.17e-51	3.75e-50
SHEEP_ENSP00000356024	3231	211	70	3.93514	1.26229	-1.64037	Down	7.76e-19	5.11e-18
SHEEP_ENSBTAP00000019629	5664	1522	505	16.1922	5.19478	-1.64017	Down	1.11e-125	5.45e-124
SHEEP_ENSBTAP00000002634	777	262	87	20.3187	6.52374	-1.63903	Down	5.35e-23	4.15e-22
SHEEP_ENSBTAP00000033805	2871	4302	1431	90.2925	29.0406	-1.63654	Down	0	0
SHEEP_ENSP00000360188	2364	1224	408	31.1996	10.0557	-1.63352	Down	7.32e-101	2.79e-99
SHEEP_ENSP00000265113	1629	108	36	3.995	1.2876	-1.63352	Down	2.8e-10	1.15e-09
SHEEP_ENSBTAP00000037099	672	354	118	31.743	10.2308	-1.63352	Down	2.2e-30	2.26e-29
SHEEP_ENSP00000405453	1359	153	51	6.78401	2.1865	-1.63352	Down	5.52e-14	2.86e-13
SHEEP_ENSBTAP00000024551	993	564	188	34.2251	11.0308	-1.63352	Down	1.97e-47	3.12e-46
SHEEP_ENSP00000364871	1692	357	119	12.714	4.09775	-1.63352	Down	1.26e-30	1.3e-29
SHEEP_ENSP00000262477	2556	942	314	22.2078	7.1576	-1.63352	Down	4.78e-78	1.3e-76
SHEEP_ENSP00000369004	2106	225	75	6.43782	2.07492	-1.63352	Down	7.08e-20	4.86e-19
SHEEP_ENSBTAP00000041217	957	57	19	3.58903	1.15675	-1.63352	Down	4.94e-06	1.44e-05
SHEEP_ENSBTAP00000018432	3291	198	66	3.62537	1.16846	-1.63352	Down	1.14e-17	7.08e-17
SHEEP_ENSBTAP00000040326	1032	78	26	4.55438	1.46789	-1.63352	Down	8.62e-08	2.96e-07
sheep_GLEAN_10013541	1608	401	134	15.027	4.85532	-1.62992	Down	4.23e-34	4.84e-33
SHEEP_ENSP00000263405	2421	395	132	9.83143	3.17671	-1.62987	Down	1.3e-33	1.47e-32
SHEEP_ENSP00000327541	1176	1017	340	52.1109	16.845	-1.62927	Down	8.28e-84	2.48e-82
SHEEP_ENSP00000334538	1899	1531	512	48.5808	15.7088	-1.62881	Down	3.58e-125	1.74e-123
SHEEP_ENSP00000396538	4515	828	277	11.0506	3.57454	-1.6283	Down	1.64e-68	3.84e-67
SHEEP_ENSP00000401371	1161	591	198	30.674	9.93646	-1.62621	Down	2.6e-49	4.26e-48
SHEEP_ENSBTAP00000014489	906	768	258	51.0796	16.5917	-1.62229	Down	2.4e-63	5.19e-62
SHEEP_ENSBTAP00000053847	1245	1166	392	56.4344	18.3449	-1.6212	Down	3.8e-95	1.32e-93
SHEEP_ENSP00000333192	1215	116	39	5.75303	1.8702	-1.62113	Down	7.76e-11	3.31e-10
SHEEP_ENSBTAP00000018639	3174	1261	424	23.9399	7.78319	-1.62099	Down	9.97e-103	3.92e-101
SHEEP_ENSBTAP00000010846	1809	226	76	7.52808	2.44779	-1.6208	Down	9.42e-20	6.45e-19
SHEEP_ENSP00000220853	861	773	260	54.0992	17.5942	-1.62051	Down	1.2e-63	2.6e-62
SHEEP_ENSP00000342011	885	98	33	6.67264	2.17255	-1.61887	Down	2.39e-09	9.21e-09
SHEEP_ENSP00000323679	1533	288	97	11.3205	3.68662	-1.61857	Down	1.05e-24	8.84e-24
SHEEP_ENSBTAP00000006984	1068	166	56	9.36594	3.05503	-1.61624	Down	7.62e-15	4.12e-14
SHEEP_ENSP00000359958	993	560	189	33.9823	11.0895	-1.61559	Down	2.17e-46	3.34e-45
SHEEP_ENSBTAP00000041626	1905	296	100	9.36292	3.05847	-1.61415	Down	2.96e-25	2.55e-24
SHEEP_ENSBTAP00000013355	1260	435	147	20.8034	6.79744	-1.61375	Down	2.38e-36	2.89e-35
sheep_GLEAN_10001675	1512	269	91	10.7205	3.50662	-1.61222	Down	4.69e-23	3.66e-22
SHEEP_ENSBTAP00000023081-D3	2619	3018	1021	69.4382	22.7138	-1.61216	Down	3.02e-241	3.34e-239
SHEEP_ENSP00000359039	417	121	41	17.4849	5.72857	-1.60986	Down	3.8e-11	1.66e-10
SHEEP_ENSP00000355324	2958	472	160	9.6152	3.15152	-1.60927	Down	3.76e-39	4.94e-38
SHEEP_ENSBTAP00000031011	1929	162	55	5.06055	1.66123	-1.60704	Down	2.05e-14	1.09e-13
SHEEP_ENSBTAP00000008756	2862	571	194	12.0221	3.9494	-1.60599	Down	7.07e-47	1.1e-45
SHEEP_ENSP00000407964	1995	506	172	15.2835	5.02324	-1.60528	Down	1.05e-41	1.48e-40
SHEEP_ENSBTAP00000053501	663	50	17	4.54434	1.49394	-1.60495	Down	2.45e-05	6.68e-05
SHEEP_ENSP00000378013	2211	797	271	21.7212	7.14133	-1.60484	Down	1.11e-64	2.46e-63
SHEEP_ENSBTAP00000016671	1245	197	67	9.5348	3.13548	-1.60452	Down	3.53e-17	2.15e-16
SHEEP_ENSBTAP00000053058-D6	1587	141	48	5.35373	1.76223	-1.60314	Down	1.09e-12	5.19e-12
SHEEP_ENSBTAP00000053233	1383	47	16	2.04781	0.674057	-1.60314	Down	4.41e-05	0.000116278
SHEEP_ENSBTAP00000023103	249	47	16	11.374	3.74386	-1.60314	Down	4.41e-05	0.000116297
SHEEP_ENSBTAP00000048938	1158	47	16	2.4457	0.805026	-1.60314	Down	4.41e-05	0.000116317
SHEEP_ENSBTAP00000001949	2919	581	198	11.9938	3.95212	-1.60159	Down	1.74e-47	2.76e-46
SHEEP_ENSP00000368017	5949	1238	422	12.5398	4.13302	-1.60125	Down	3.79e-99	1.43e-97
SHEEP_ENSBTAP00000020826	1896	44	15	1.39839	0.460948	-1.60109	Down	7.94e-05	0.000203803
SHEEP_ENSBTAP00000008119	1008	569	194	34.0147	11.2135	-1.60092	Down	1.63e-46	2.53e-45
SHEEP_ENSP00000351255	2223	41	14	1.11137	0.366933	-1.59875	Down	0.000143155	0.00035726
SHEEP_ENSP00000366038	1488	79	27	3.19918	1.05721	-1.59745	Down	1.14e-07	3.89e-07
SHEEP_ENSBTAP00000041230	1749	383	131	13.1954	4.36395	-1.59633	Down	1.01e-31	1.08e-30
SHEEP_ENSBTAP00000042444	273	38	13	8.38756	2.77447	-1.59604	Down	0.00025881	0.000624611
SHEEP_ENSP00000264870	2199	10533	3607	288.63	95.5696	-1.5946	Down	0	0
SHEEP_ENSP00000296603	2088	248	85	7.15708	2.37185	-1.59336	Down	4.85e-21	3.52e-20
SHEEP_ENSBTAP00000020403	1839	300	103	9.83001	3.26328	-1.59087	Down	4.48e-25	3.8e-24
SHEEP_ENSBTAP00000050917	2319	1226	421	31.857	10.5774	-1.59062	Down	2.82e-97	1.03e-95
SHEEP_ENSP00000384304	429	198	68	27.8114	9.23529	-1.59045	Down	4.65e-17	2.82e-16
SHEEP_ENSP00000411772	1800	1287	442	43.0845	14.307	-1.59045	Down	5.23e-102	2.02e-100
SHEEP_ENSP00000302895	5112	767	264	9.04106	3.00893	-1.58724	Down	2.38e-61	4.96e-60
sheep_GLEAN_10016602	960	836	288	52.4747	17.4791	-1.58599	Down	1.23e-66	2.83e-65
SHEEP_ENSP00000371067	3399	836	288	14.8207	4.93674	-1.58599	Down	1.23e-66	2.83e-65
SHEEP_ENSP00000265138	1245	2206	760	106.77	35.5666	-1.58591	Down	9.21e-173	6.78e-171
SHEEP_ENSP00000399255	2475	505	174	12.2951	4.09612	-1.58575	Down	6.34e-41	8.77e-40
SHEEP_ENSBTAP00000008518	4620	563	194	7.34313	2.44657	-1.58563	Down	1.99e-45	3.02e-44
SHEEP_ENSP00000296220	2253	319	110	8.53187	2.84466	-1.58461	Down	2.02e-26	1.82e-25
sheep_GLEAN_10017504	2361	116	40	2.96058	0.987104	-1.58461	Down	1.57e-10	6.55e-10
SHEEP_ENSBTAP00000019848	10128	6554	2261	38.994	13.007	-1.58397	Down	0	0
SHEEP_ENSBTAP00000041453	2751	817	282	17.8956	5.97251	-1.58319	Down	5.35e-65	1.19e-63
SHEEP_ENSBTAP00000005775	4407	84	29	1.14855	0.383401	-1.58289	Down	5.54e-08	1.93e-07
SHEEP_ENSP00000251775	1212	698	241	34.703	11.5855	-1.58275	Down	9.16e-56	1.72e-54
SHEEP_ENSP00000282441	1194	2021	698	101.994	34.0604	-1.58232	Down	6.35e-158	4.2e-156
SHEEP_ENSBTAP00000018112-D10	1134	55	19	2.92257	0.976201	-1.58199	Down	1.17e-05	3.3e-05
sheep_GLEAN_10012764	618	1100	380	107.255	35.8256	-1.58199	Down	8.57e-87	2.68e-85
SHEEP_ENSBTAP00000044998	366	353	122	58.1177	19.4213	-1.58134	Down	5.49e-29	5.39e-28
SHEEP_ENSBTAP00000051671	3819	2465	852	38.8939	12.9984	-1.58122	Down	5.49e-192	4.65e-190
SHEEP_ENSP00000323782	645	240	83	22.4216	7.49751	-1.5804	Down	3.45e-20	2.41e-19
SHEEP_ENSBTAP00000041594	5598	734	254	7.90092	2.64362	-1.5795	Down	2.21e-58	4.37e-57
SHEEP_ENSBTAP00000015577	2643	835	289	19.0372	6.37088	-1.57926	Down	3.71e-66	8.41e-65
SHEEP_ENSBTAP00000001409	417	78	27	11.2713	3.77248	-1.57907	Down	1.75e-07	5.85e-07
SHEEP_ENSBTAP00000024603	1611	52	18	1.94501	0.650992	-1.57907	Down	2.1e-05	5.78e-05
SHEEP_ENSP00000008311	1182	78	27	3.97642	1.3309	-1.57907	Down	1.75e-07	5.85e-07
SHEEP_ENSBTAP00000033902	1752	309	107	10.6277	3.55835	-1.57855	Down	1.65e-25	1.44e-24
SHEEP_ENSP00000376568	774	280	97	21.7988	7.30179	-1.57792	Down	3.01e-23	2.37e-22
sheep_GLEAN_10002647	1425	127	44	5.37036	1.79902	-1.57781	Down	2.45e-11	1.08e-10
SHEEP_ENSP00000377831	1101	202	70	11.0555	3.70433	-1.57748	Down	3.47e-17	2.11e-16
SHEEP_ENSBTAP00000033892	822	274	95	20.086	6.73365	-1.57673	Down	9.26e-23	7.13e-22
SHEEP_ENSP00000422319	2688	4351	1511	97.5381	32.7517	-1.5744	Down	0	0
SHEEP_ENSP00000360108	2724	308	107	6.81331	2.28863	-1.57387	Down	2.5e-25	2.16e-24
SHEEP_ENSBTAP00000017348	1371	512	178	22.5033	7.56452	-1.57282	Down	5.36e-41	7.44e-40
SHEEP_ENSP00000416371	10599	4092	1423	23.2641	7.82238	-1.57242	Down	0	0
SHEEP_ENSP00000271610	3831	1245	433	19.5827	6.58528	-1.57226	Down	3.95e-97	1.44e-95
sheep_GLEAN_10004757	1041	644	224	37.2778	12.5371	-1.57211	Down	4.26e-51	7.28e-50
SHEEP_ENSBTAP00000035484	8316	115	40	0.833293	0.280249	-1.57211	Down	2.38e-10	9.83e-10
SHEEP_ENSP00000378399	1161	184	64	9.54993	3.21178	-1.57211	Down	1.03e-15	5.81e-15
SHEEP_ENSP00000354957	3336	589	205	10.6391	3.58036	-1.5712	Down	7.69e-47	1.2e-45
SHEEP_ENSP00000357565	1737	379	132	13.1478	4.42765	-1.57021	Down	1.06e-30	1.09e-29
SHEEP_ENSP00000360252	2124	178	62	5.04987	1.70073	-1.57009	Down	3.18e-15	1.75e-14
SHEEP_ENSBTAP00000011729	2340	600	209	15.4508	5.2039	-1.57001	Down	1.24e-47	1.97e-46
SHEEP_ENSP00000324617	1023	152	53	8.95329	3.01855	-1.56856	Down	3.41e-13	1.68e-12
SHEEP_ENSBTAP00000050719	327	43	15	7.92383	2.67265	-1.56793	Down	0.000122202	0.000307073
SHEEP_ENSBTAP00000029728-D3	2001	212	74	6.38415	2.15468	-1.56702	Down	8.34e-18	5.24e-17
SHEEP_ENSBTAP00000025921	1581	487	170	18.5614	6.26492	-1.56694	Down	7.14e-39	9.3e-38
SHEEP_ENSBTAP00000042066	1761	209	73	7.15157	2.41525	-1.56609	Down	1.47e-17	9.08e-17
SHEEP_ENSBTAP00000007948	1272	3644	1273	172.626	58.3096	-1.56584	Down	7.46e-279	9.59e-277
SHEEP_ENSP00000228280	810	143	50	10.6381	3.59653	-1.56457	Down	1.87e-12	8.82e-12
SHEEP_ENSP00000410768	4557	1555	544	20.562	6.95534	-1.56379	Down	6.58e-120	3.09e-118
SHEEP_ENSBTAP00000009821	996	40	14	2.42	0.818969	-1.56313	Down	0.000220556	0.000537252
sheep_GLEAN_10011403	549	40	14	4.39038	1.48578	-1.56313	Down	0.000220556	0.000537335
SHEEP_ENSP00000366416	1338	360	126	16.2129	5.48672	-1.56313	Down	4.62e-29	4.55e-28
SHEEP_ENSP00000390531	1500	154	54	6.18649	2.0975	-1.56045	Down	2.94e-13	1.45e-12
SHEEP_ENSBTAP00000046126	528	57	20	6.50512	2.20696	-1.55951	Down	1e-05	2.84e-05
SHEEP_ENSP00000269577	4677	1763	619	22.7143	7.7112	-1.55857	Down	4.89e-135	2.63e-133
SHEEP_ENSP00000375149-D6	492	17846	6268	2185.7	742.271	-1.55808	Down	0	0
SHEEP_ENSBTAP00000042607	2154	219	77	6.12651	2.08278	-1.55655	Down	3.52e-18	2.25e-17
SHEEP_ENSP00000362089	576	108	38	11.2984	3.84379	-1.55551	Down	1.13e-09	4.47e-09
SHEEP_ENSP00000371634	1710	287	101	10.1135	3.44131	-1.55525	Down	2.51e-23	1.98e-22
sheep_GLEAN_10017116	4203	2111	743	30.2652	10.2998	-1.55505	Down	8.88e-161	6.03e-159
SHEEP_ENSP00000269187	2289	4141	1458	109.012	37.1117	-1.55454	Down	0	0
SHEEP_ENSBTAP00000003986	2499	1056	372	25.4632	8.67312	-1.55379	Down	2.81e-81	8.03e-80
SHEEP_ENSP00000353922	2421	193	68	4.80371	1.63649	-1.55355	Down	3.72e-16	2.15e-15
SHEEP_ENSBTAP00000032073	1029	173	61	10.1308	3.45393	-1.55244	Down	1.28e-14	6.85e-14
SHEEP_ENSBTAP00000004611	834	726	256	52.4548	17.8843	-1.55238	Down	2.31e-56	4.41e-55
SHEEP_ENSBTAP00000012583	2772	1636	577	35.5635	12.1278	-1.55208	Down	1.08e-124	5.22e-123
SHEEP_ENSBTAP00000008444	6183	499	176	4.86313	1.65849	-1.55202	Down	2.93e-39	3.86e-38
SHEEP_ENSP00000234170	3162	1871	660	35.6555	12.1613	-1.55182	Down	2.7e-142	1.61e-140
SHEEP_ENSBTAP00000039717	921	170	60	11.1225	3.79569	-1.55105	Down	2.26e-14	1.19e-13
sheep_GLEAN_10015071	2469	643	227	15.6929	5.35678	-1.55068	Down	4.86e-50	8.13e-49
SHEEP_ENSBTAP00000017155	1416	439	155	18.6817	6.37774	-1.55051	Down	1.09e-34	1.27e-33
SHEEP_ENSBTAP00000044884	4254	1249	441	17.6921	6.04004	-1.55048	Down	1.67e-95	5.9e-94
SHEEP_ENSBTAP00000039405	2994	252	89	5.07181	1.73196	-1.5501	Down	1.41e-20	1.01e-19
SHEEP_ENSBTAP00000013542-D2	1482	283	100	11.5068	3.93143	-1.54936	Down	6.65e-23	5.15e-22
SHEEP_ENSP00000420860	1665	178	63	6.44199	2.20458	-1.54701	Down	6.26e-15	3.4e-14
SHEEP_ENSP00000382204	7443	2424	858	19.6245	6.71642	-1.54689	Down	6.41e-183	5.13e-181
SHEEP_ENSP00000360860	1446	726	257	30.254	10.3553	-1.54675	Down	4.5e-56	8.53e-55
SHEEP_ENSBTAP00000021872	1476	1586	562	64.7488	22.1844	-1.5453	Down	3.52e-120	1.66e-118
SHEEP_ENSBTAP00000022964	1593	403	143	15.2442	5.23021	-1.54332	Down	8.99e-32	9.62e-31
SHEEP_ENSBTAP00000013039	1713	155	55	5.45242	1.8707	-1.54332	Down	3.81e-13	1.87e-12
sheep_GLEAN_10020324	1131	183	65	9.74997	3.34849	-1.54189	Down	3.05e-15	1.68e-14
SHEEP_ENSBTAP00000002071	1830	76	27	2.50252	0.85963	-1.54159	Down	4.06e-07	1.31e-06
SHEEP_ENSBTAP00000008649	999	90	32	5.42865	1.86631	-1.54041	Down	3.49e-08	1.24e-07
SHEEP_ENSP00000358497	1716	357	127	12.5362	4.31206	-1.53965	Down	3.09e-28	2.95e-27
SHEEP_ENSP00000381428	504	430	153	51.4106	17.6872	-1.53936	Down	1.13e-33	1.29e-32
SHEEP_ENSP00000362206	2061	59	21	1.725	0.593663	-1.53888	Down	8.55e-06	2.44e-05
SHEEP_ENSP00000278612	4272	407	145	5.74087	1.97759	-1.53753	Down	6.64e-32	7.15e-31
SHEEP_ENSP00000337451	2142	87	31	2.44745	0.84322	-1.5373	Down	6.19e-08	2.15e-07
SHEEP_ENSBTAP00000017903	3066	679	242	13.3448	4.59877	-1.53696	Down	4.4e-52	7.7e-51
SHEEP_ENSBTAP00000053773	624	101	36	9.7533	3.36137	-1.53684	Down	5.37e-09	2.02e-08
SHEEP_ENSBTAP00000012775	1011	704	251	41.9601	14.4651	-1.53644	Down	6.54e-54	1.19e-52
SHEEP_ENSP00000421690	9594	743	265	4.66663	1.60933	-1.53592	Down	8.97e-57	1.73e-55
SHEEP_ENSBTAP00000026189	1320	297	106	13.558	4.67876	-1.53495	Down	1.18e-23	9.42e-23
sheep_GLEAN_10002686	3951	56	20	0.854074	0.294932	-1.53398	Down	1.53e-05	4.25e-05
SHEEP_ENSBTAP00000021836-D32	1104	56	20	3.05656	1.0555	-1.53398	Down	1.53e-05	4.25e-05
SHEEP_ENSP00000356471	2706	123	44	2.739	0.947379	-1.53164	Down	1.29e-10	5.42e-10
SHEEP_ENSBTAP00000028079	1950	243	87	7.50907	2.59946	-1.53042	Down	1.49e-19	1.01e-18
SHEEP_ENSBTAP00000020129	8472	3332	1193	23.6992	8.20452	-1.53035	Down	9.06e-247	1.04e-244
SHEEP_ENSBTAP00000008608	1239	148	53	7.19789	2.49232	-1.53009	Down	1.78e-12	8.42e-12
SHEEP_ENSP00000201023	1158	678	243	35.2806	12.2263	-1.52888	Down	1.28e-51	2.22e-50
SHEEP_ENSP00000293774	1767	53	19	1.8074	0.626492	-1.52855	Down	2.74e-05	7.4e-05
SHEEP_ENSBTAP00000022763	1800	78	28	2.61118	0.906326	-1.5266	Down	3.46e-07	1.13e-06
SHEEP_ENSP00000262640	780	181	65	13.9829	4.85532	-1.52603	Down	6.93e-15	3.75e-14
SHEEP_ENSP00000283122	489	295	106	36.352	12.6298	-1.5252	Down	2.66e-23	2.09e-22
SHEEP_ENSP00000265990	5535	1376	495	14.9801	5.21058	-1.52353	Down	2.15e-102	8.38e-101
SHEEP_ENSBTAP00000003666	558	656	236	70.8409	24.642	-1.52346	Down	9.5e-50	1.58e-48
SHEEP_ENSBTAP00000027208	2769	75	27	1.63212	0.568119	-1.52248	Down	6.15e-07	1.96e-06
SHEEP_ENSBTAP00000004047	1506	624	225	24.9675	8.70475	-1.52017	Down	2.93e-47	4.61e-46
SHEEP_ENSBTAP00000047104	2022	4056	1463	120.874	42.1562	-1.51968	Down	7.14e-297	1.01e-294
SHEEP_ENSBTAP00000041663	2412	304	110	7.5947	2.65714	-1.51512	Down	9.53e-24	7.66e-23
SHEEP_ENSBTAP00000045603	858	279	101	19.5944	6.85856	-1.51446	Down	6.57e-22	4.92e-21
SHEEP_ENSP00000348573	11655	4729	1712	24.4496	8.55835	-1.51441	Down	0	0
SHEEP_ENSP00000425561	705	522	189	44.6166	15.6197	-1.51422	Down	1.37e-39	1.81e-38
SHEEP_ENSP00000189978	2631	58	21	1.32838	0.465047	-1.51422	Down	1.3e-05	3.64e-05
sheep_GLEAN_10021770	555	69	25	7.49153	2.62449	-1.51322	Down	1.94e-06	5.91e-06
SHEEP_ENSBTAP00000024009	858	676	245	47.476	16.6371	-1.51279	Down	1.06e-50	1.79e-49
SHEEP_ENSP00000369802	5031	1324	480	15.858	5.55886	-1.51235	Down	1.51e-97	5.57e-96
SHEEP_ENSP00000316578	1989	383	139	11.6032	4.07173	-1.51081	Down	2.16e-29	2.16e-28
SHEEP_ENSP00000371897	4512	1557	566	20.7938	7.3088	-1.50845	Down	5.95e-114	2.66e-112
SHEEP_ENSP00000377024	1674	429	156	15.4425	5.4296	-1.50798	Down	1.22e-32	1.34e-31
SHEEP_ENSBTAP00000013622	1797	484	176	16.2298	5.70641	-1.50798	Down	1.29e-36	1.59e-35
SHEEP_ENSP00000222803	636	44	16	4.16879	1.46576	-1.50798	Down	0.000158335	0.000392893
SHEEP_ENSP00000239690	1752	261	95	8.97679	3.15928	-1.5066	Down	1.9e-20	1.34e-19
SHEEP_ENSP00000356579	9354	1318	480	8.49049	2.9898	-1.5058	Down	1.67e-96	5.99e-95
SHEEP_ENSBTAP00000021939	2121	140	51	3.97742	1.40097	-1.50541	Down	1.25e-11	5.6e-11
SHEEP_ENSBTAP00000053353	7584	532	194	4.22696	1.4904	-1.50392	Down	6.28e-40	8.41e-39
SHEEP_ENSBTAP00000052755	2172	170	62	4.71632	1.66315	-1.50375	Down	8.48e-14	4.35e-13
SHEEP_ENSP00000424618	3720	148	54	2.39736	0.845765	-1.50312	Down	3.44e-12	1.59e-11
SHEEP_ENSBTAP00000019336	765	74	27	5.82888	2.05637	-1.50312	Down	9.28e-07	2.91e-06
SHEEP_ENSP00000397644	4359	792	289	10.9485	3.86287	-1.50298	Down	1.49e-58	2.96e-57
SHEEP_ENSBTAP00000018812	738	63	23	5.14397	1.81581	-1.50227	Down	6.17e-06	1.78e-05
SHEEP_ENSBTAP00000026454	1911	52	19	1.63967	0.579284	-1.50107	Down	4.15e-05	0.00010991
SHEEP_ENSP00000424126	2268	134	49	3.56022	1.25879	-1.49993	Down	3.88e-11	1.69e-10
SHEEP_ENSBTAP00000012693	1758	626	229	21.4571	7.58954	-1.49937	Down	1.75e-46	2.7e-45
SHEEP_ENSP00000426553	1092	41	15	2.26243	0.800327	-1.49921	Down	0.000285204	0.000683888
SHEEP_ENSBTAP00000037932	4140	653	239	9.50446	3.36354	-1.49863	Down	2.22e-48	3.6e-47
SHEEP_ENSP00000299218	3696	2555	936	41.6556	14.7551	-1.4973	Down	9.97e-184	8.01e-182
SHEEP_ENSP00000385213	2463	256	94	6.26311	2.22363	-1.49396	Down	7.43e-20	5.1e-19
SHEEP_ENSP00000269195	1680	1274	468	45.6956	16.2306	-1.49334	Down	3.2e-92	1.07e-90
SHEEP_ENSP00000357439	1323	2254	828	102.662	36.4644	-1.49334	Down	1.09e-161	7.44e-160
SHEEP_ENSP00000298596	2655	68	25	1.54333	0.548623	-1.49216	Down	2.93e-06	8.78e-06
SHEEP_ENSBTAP00000013018	624	1403	516	135.484	48.1797	-1.49163	Down	3.36e-101	1.28e-99
SHEEP_ENSP00000378201	2142	745	274	20.9581	7.45298	-1.49162	Down	1.39e-54	2.56e-53
SHEEP_ENSBTAP00000051953	1575	193	71	7.38399	2.62649	-1.49126	Down	2.68e-15	1.48e-14
SHEEP_ENSBTAP00000026252	5502	1334	491	14.61	5.19948	-1.49052	Down	3.28e-96	1.17e-94
SHEEP_ENSBTAP00000019302	1485	1352	498	54.8611	19.539	-1.48943	Down	2.22e-97	8.17e-96
SHEEP_ENSP00000341382	3867	828	305	12.9024	4.59541	-1.48937	Down	2.45e-60	5e-59
sheep_GLEAN_10013317	1386	57	21	2.47814	0.882785	-1.48913	Down	1.96e-05	5.41e-05
SHEEP_ENSBTAP00000044200	516	76	28	8.87521	3.1616	-1.48913	Down	7.87e-07	2.49e-06
SHEEP_ENSBTAP00000034422	1659	870	321	31.6	11.2735	-1.487	Down	3.67e-63	7.9e-62
SHEEP_ENSP00000254624	2451	1767	652	43.4418	15.499	-1.48691	Down	2.25e-126	1.12e-124
SHEEP_ENSBTAP00000028590	1080	84	31	4.68673	1.67239	-1.48667	Down	2.12e-07	7.05e-07
SHEEP_ENSP00000369857	1146	363	134	19.087	6.81269	-1.48629	Down	2.62e-27	2.41e-26
SHEEP_ENSP00000355499	2085	65	24	1.87855	0.670662	-1.48596	Down	5.22e-06	1.52e-05
SHEEP_ENSP00000304096	3090	268	99	5.22626	1.8667	-1.48529	Down	1.5e-20	1.07e-19
sheep_GLEAN_10018022	1119	46	17	2.47709	0.885151	-1.48465	Down	0.000133543	0.000334178
SHEEP_ENSP00000264711	822	46	17	3.3721	1.20497	-1.48465	Down	0.000133543	0.000334231
SHEEP_ENSBTAP00000019264	3120	882	326	17.0345	6.08782	-1.48446	Down	7.51e-64	1.64e-62
SHEEP_ENSP00000424827	3963	530	196	8.05873	2.88158	-1.48369	Down	5.02e-39	6.57e-38
SHEEP_ENSBTAP00000000282	1599	678	251	25.5503	9.14585	-1.48215	Down	2.24e-49	3.68e-48
SHEEP_ENSP00000265433	2151	707	262	19.8059	7.09675	-1.4807	Down	2.42e-51	4.17e-50
SHEEP_ENSBTAP00000024045	1290	437	162	20.413	7.31685	-1.48019	Down	2.33e-32	2.54e-31
sheep_GLEAN_10013631	1278	89	33	4.19637	1.50446	-1.47989	Down	1.02e-07	3.47e-07
SHEEP_ENSP00000281142	2010	186	69	5.57611	2.0001	-1.47919	Down	1.23e-14	6.59e-14
SHEEP_ENSBTAP00000008427	1791	221	82	7.43552	2.66758	-1.4789	Down	4.14e-17	2.52e-16
SHEEP_ENSBTAP00000030511	1095	851	316	46.8306	16.814	-1.47779	Down	2.87e-61	5.96e-60
SHEEP_ENSP00000324274	513	210	78	24.667	8.85882	-1.4774	Down	2.62e-16	1.53e-15
SHEEP_ENSBTAP00000019475	1983	1435	533	43.6058	15.6604	-1.4774	Down	5.03e-102	1.95e-100
SHEEP_ENSBTAP00000025584	1956	681	253	20.9794	7.53616	-1.47707	Down	2.42e-49	3.98e-48
SHEEP_ENSBTAP00000053336	3807	1779	661	28.1584	10.1162	-1.4769	Down	5.8e-126	2.85e-124
SHEEP_ENSP00000267622	5931	1278	475	12.9843	4.66621	-1.47644	Down	5.57e-91	1.83e-89
SHEEP_ENSBTAP00000034095	9276	535	199	3.47542	1.24995	-1.47532	Down	4.62e-39	6.05e-38
SHEEP_ENSBTAP00000017798-D3	2055	172	64	5.04349	1.81454	-1.47482	Down	1.37e-13	6.96e-13
SHEEP_ENSP00000366058	705	59	22	5.04287	1.81816	-1.47176	Down	1.66e-05	4.59e-05
SHEEP_ENSBTAP00000039739	3159	3415	1274	65.1412	23.4973	-1.47107	Down	1.44e-238	1.56e-236
SHEEP_ENSP00000206595	2079	150	56	4.34762	1.56939	-1.47002	Down	5.56e-12	2.55e-11
SHEEP_ENSP00000298139	4293	388	145	5.4461	1.96791	-1.46856	Down	1.36e-28	1.32e-27
sheep_GLEAN_10005597	861	107	40	7.48851	2.7068	-1.46809	Down	6.35e-09	2.38e-08
SHEEP_ENSP00000346534	5844	115	43	1.18577	0.428703	-1.46778	Down	1.73e-09	6.74e-09
SHEEP_ENSP00000347152	3612	227	85	3.78698	1.3711	-1.46571	Down	2.54e-17	1.56e-16
SHEEP_ENSP00000241502	942	635	238	40.6198	14.7206	-1.46435	Down	1.48e-45	2.26e-44
SHEEP_ENSP00000318340	237	48	18	12.2041	4.4251	-1.46359	Down	0.000112358	0.000283792
SHEEP_ENSBTAP00000032097	702	208	78	17.8542	6.47375	-1.46359	Down	5.79e-16	3.32e-15
SHEEP_ENSBTAP00000042551	861	1628	611	113.937	41.3463	-1.46241	Down	8.99e-114	4.01e-112
SHEEP_ENSP00000356480	1011	562	211	33.4965	12.1599	-1.46188	Down	2.05e-40	2.78e-39
SHEEP_ENSP00000253039	1419	4322	1623	183.534	66.64	-1.46159	Down	1.72e-298	2.52e-296
sheep_GLEAN_10018524	558	1648	619	177.966	64.6331	-1.46126	Down	5.16e-115	2.35e-113
SHEEP_ENSP00000383063	3471	889	334	15.4334	5.60648	-1.46089	Down	7.26e-63	1.56e-61
SHEEP_ENSBTAP00000026082	1053	173	65	9.89993	3.59653	-1.46081	Down	1.73e-13	8.72e-13
SHEEP_ENSP00000327072	1353	133	50	5.92336	2.15313	-1.45998	Down	1.1e-10	4.65e-10
SHEEP_ENSP00000319255	936	516	194	33.2191	12.076	-1.45987	Down	3.6e-37	4.47e-36
SHEEP_ENSP00000317027	1365	125	47	5.51813	2.00615	-1.45975	Down	4.01e-10	1.62e-09
SHEEP_ENSP00000301146-D3	1284	7023	2643	329.589	119.931	-1.45846	Down	0	0
SHEEP_ENSP00000350071	2115	1036	390	29.5164	10.7437	-1.45803	Down	9.35e-73	2.36e-71
SHEEP_ENSP00000354109	3738	255	96	4.1107	1.49634	-1.45794	Down	3.93e-19	2.62e-18
SHEEP_ENSBTAP00000007718	3384	2464	928	43.8758	15.9778	-1.45736	Down	2.55e-170	1.86e-168
SHEEP_ENSP00000317144	2226	69	26	1.86784	0.680529	-1.45664	Down	3.72e-06	1.1e-05
SHEEP_ENSP00000265843	5958	1130	426	11.4286	4.16589	-1.45595	Down	5.01e-79	1.38e-77
SHEEP_ENSBTAP00000044487	9924	1103	416	6.69736	2.44234	-1.45533	Down	3.91e-77	1.05e-75
SHEEP_ENSBTAP00000006917	1125	228	86	12.2123	4.45394	-1.45518	Down	3.21e-17	1.96e-16
SHEEP_ENSBTAP00000048845	1575	257	97	9.83257	3.58831	-1.45426	Down	3.33e-19	2.23e-18
sheep_GLEAN_10015513	2808	151	57	3.24037	1.18271	-1.45407	Down	7.02e-12	3.2e-11
SHEEP_ENSP00000323507	4890	445	168	5.4836	2.0017	-1.4539	Down	4.28e-32	4.65e-31
SHEEP_ENSBTAP00000050275	324	180	68	33.4767	12.2282	-1.45294	Down	7.11e-14	3.67e-13
SHEEP_ENSP00000308753	1059	921	348	52.4057	19.1462	-1.45267	Down	1.57e-64	3.45e-63
SHEEP_ENSBTAP00000053622	5763	164	62	1.71479	0.626818	-1.45191	Down	9.34e-13	4.48e-12
SHEEP_ENSBTAP00000044202-D16	843	148	56	10.5791	3.87043	-1.45065	Down	1.23e-11	5.52e-11
SHEEP_ENSP00000415243	2055	399	151	11.6997	4.28118	-1.45039	Down	7.6e-29	7.44e-28
SHEEP_ENSP00000221114	552	597	226	65.1703	23.8544	-1.44996	Down	2.52e-42	3.6e-41
SHEEP_ENSBTAP00000022667	4077	235	89	3.4733	1.27189	-1.44934	Down	1.32e-17	8.19e-17
SHEEP_ENSBTAP00000001585	1020	66	25	3.89905	1.42803	-1.44909	Down	6.61e-06	1.91e-05
SHEEP_ENSP00000358565	999	364	138	21.9559	8.04845	-1.44782	Down	2.18e-26	1.95e-25
SHEEP_ENSBTAP00000004701	660	480	182	43.824	16.0667	-1.44765	Down	2.8e-34	3.23e-33
SHEEP_ENSP00000365534	2232	87	33	2.34877	0.861427	-1.4471	Down	2.27e-07	7.52e-07
SHEEP_ENSBTAP00000003008	2535	145	55	3.44671	1.26411	-1.4471	Down	2.16e-11	9.55e-11
SHEEP_ENSP00000377279	7905	137	52	1.04432	0.383266	-1.44615	Down	7.87e-11	3.35e-10
SHEEP_ENSP00000358770	3717	1664	632	26.9759	9.90657	-1.44521	Down	3.11e-114	1.4e-112
SHEEP_ENSP00000227758	1872	629	239	20.2469	7.43859	-1.4446	Down	2.89e-44	4.27e-43
SHEEP_ENSP00000426983	2535	150	57	3.56556	1.31007	-1.44448	Down	1.04e-11	4.7e-11
SHEEP_ENSBTAP00000049884	648	952	362	88.5272	32.5486	-1.44352	Down	4.96e-66	1.12e-64
SHEEP_ENSP00000261845	2169	1169	445	32.4765	11.9536	-1.44195	Down	1.53e-80	4.32e-79
SHEEP_ENSP00000420195	762	725	276	57.3321	21.1034	-1.44187	Down	1.28e-50	2.15e-49
SHEEP_ENSBTAP00000001256	2745	126	48	2.76594	1.01882	-1.44087	Down	5.04e-10	2.03e-09
SHEEP_ENSBTAP00000036690	1560	349	133	13.4808	4.96736	-1.44035	Down	3.5e-25	2.99e-24
SHEEP_ENSBTAP00000022778	999	89	34	5.36833	1.98295	-1.43682	Down	1.91e-07	6.37e-07
SHEEP_ENSBTAP00000021731	444	335	128	45.4649	16.7968	-1.43657	Down	3.8e-24	3.12e-23
SHEEP_ENSP00000416706	1131	787	301	41.9302	15.5061	-1.43515	Down	1.98e-54	3.64e-53
SHEEP_ENSP00000288266	2076	779	298	22.6113	8.36349	-1.43486	Down	7.05e-54	1.28e-52
SHEEP_ENSP00000417610	714	162	62	13.672	5.05932	-1.43421	Down	2.05e-12	9.65e-12
SHEEP_ENSP00000418684	1530	47	18	1.85106	0.685456	-1.43322	Down	0.000168799	0.000417734
SHEEP_ENSBTAP00000003767	2214	47	18	1.27919	0.473689	-1.43322	Down	0.000168799	0.000417668
SHEEP_ENSP00000346997	1203	94	36	4.70844	1.74355	-1.43322	Down	9.14e-08	3.14e-07
SHEEP_ENSP00000401596	1482	1637	627	66.5603	24.6501	-1.43307	Down	5.13e-111	2.23e-109
SHEEP_ENSBTAP00000043609	2706	592	227	13.1828	4.88761	-1.43146	Down	3.25e-41	4.54e-40
SHEEP_ENSBTAP00000028878	1122	73	28	3.92053	1.454	-1.43102	Down	2.64e-06	7.92e-06
SHEEP_ENSP00000368831	1455	740	284	30.6467	11.3725	-1.43019	Down	5.03e-51	8.56e-50
SHEEP_ENSBTAP00000038058	2946	263	101	5.37945	1.9975	-1.42926	Down	3.76e-19	2.51e-18
SHEEP_ENSP00000254029	2739	601	231	13.222	4.91381	-1.42803	Down	1.14e-41	1.61e-40
SHEEP_ENSP00000336701	1110	286	110	15.5259	5.77389	-1.42706	Down	1.2e-20	8.52e-20
SHEEP_ENSP00000349781	3372	78	30	1.39387	0.518361	-1.42706	Down	1.25e-06	3.89e-06
SHEEP_ENSP00000367923	1302	876	337	40.5422	15.0806	-1.42674	Down	7.21e-60	1.46e-58
sheep_GLEAN_10001467	585	330	127	33.9917	12.6487	-1.42619	Down	1.44e-23	1.15e-22
SHEEP_ENSP00000369887	2934	2495	961	51.2419	19.0837	-1.42498	Down	9.04e-167	6.36e-165
SHEEP_ENSBTAP00000004474	3021	135	52	2.69276	1.00289	-1.42493	Down	1.73e-10	7.19e-10
SHEEP_ENSBTAP00000022033	6756	2477	955	22.0928	8.23593	-1.42357	Down	2.45e-165	1.7e-163
SHEEP_ENSP00000228843	1044	70	27	4.04029	1.50682	-1.42295	Down	4.67e-06	1.37e-05
SHEEP_ENSP00000401823	1998	477	184	14.3859	5.36563	-1.42284	Down	3.05e-33	3.42e-32
SHEEP_ENSBTAP00000006491	3234	938	362	17.4774	6.5218	-1.42215	Down	1.12e-63	2.43e-62
SHEEP_ENSP00000216832	2166	3005	1160	83.5989	31.2031	-1.42179	Down	8.91e-200	7.98e-198
sheep_GLEAN_10011919	9498	181	70	1.14831	0.429403	-1.41912	Down	1.65e-13	8.3e-13
SHEEP_ENSBTAP00000012238	756	106	41	8.44887	3.15981	-1.41892	Down	1.76e-08	6.41e-08
SHEEP_ENSP00000312304	738	199	77	16.2484	6.07901	-1.41839	Down	1.06e-14	5.71e-14
SHEEP_ENSP00000332124	4323	1840	712	25.6476	9.59607	-1.41831	Down	1.21e-122	5.79e-121
SHEEP_ENSP00000296543	2580	997	386	23.2857	8.71699	-1.41755	Down	3e-67	6.89e-66
SHEEP_ENSBTAP00000030209	1848	617	239	20.1186	7.5352	-1.41681	Down	3e-42	4.29e-41
SHEEP_ENSBTAP00000007848	2490	240	93	5.808	2.17612	-1.41628	Down	2.18e-17	1.34e-16
SHEEP_ENSP00000372218-D3	1248	129	50	6.22859	2.33429	-1.41592	Down	5.31e-10	2.13e-09
SHEEP_ENSP00000378167	2823	245	95	5.22962	1.9607	-1.41534	Down	1.05e-17	6.58e-17
SHEEP_ENSBTAP00000028564	1512	67	26	2.67016	1.00189	-1.4142	Down	8.28e-06	2.36e-05
SHEEP_ENSBTAP00000035742	1650	103	40	3.76156	1.41246	-1.41313	Down	3.1e-08	1.11e-07
sheep_GLEAN_10004284	8304	139	54	1.00865	0.378883	-1.41261	Down	1.23e-10	5.17e-10
SHEEP_ENSBTAP00000024158	3195	90	35	1.69741	0.638257	-1.41112	Down	2.39e-07	7.9e-07
SHEEP_ENSBTAP00000012526	1743	162	63	5.60057	2.10592	-1.41112	Down	3.78e-12	1.74e-11
SHEEP_ENSBTAP00000027861	1695	180	70	6.39908	2.40617	-1.41112	Down	2.43e-13	1.21e-12
SHEEP_ENSBTAP00000026496	1839	136	53	4.45627	1.67916	-1.4081	Down	2.15e-10	8.88e-10
SHEEP_ENSP00000303427	4017	1832	714	27.4814	10.3561	-1.40798	Down	8.55e-121	4.05e-119
SHEEP_ENSP00000346442	1659	500	195	18.1609	6.84837	-1.40701	Down	3.28e-34	3.78e-33
SHEEP_ENSBTAP00000040385	1785	146	57	4.92866	1.86052	-1.40549	Down	4.98e-11	2.15e-10
SHEEP_ENSP00000259075	1269	292	114	13.8655	5.2341	-1.40549	Down	1.32e-20	9.39e-20
SHEEP_ENSP00000354370	3198	2901	1133	54.6618	20.6419	-1.40496	Down	1.62e-189	1.35e-187
SHEEP_ENSP00000357981	996	1577	616	95.4085	36.0346	-1.40473	Down	6.88e-104	2.75e-102
SHEEP_ENSBTAP00000020499	1185	371	145	18.8656	7.12932	-1.40392	Down	1.02e-25	8.91e-25
SHEEP_ENSP00000353224	2313	765	299	19.9297	7.53172	-1.40387	Down	2.8e-51	4.82e-50
SHEEP_ENSP00000348020	4368	271	106	3.73853	1.41391	-1.40278	Down	3.5e-19	2.34e-18
SHEEP_ENSP00000348170	1203	46	18	2.30413	0.871777	-1.40219	Down	0.0002523	0.000609933
SHEEP_ENSBTAP00000002520	1842	46	18	1.50481	0.569353	-1.40219	Down	0.0002523	0.000610027
sheep_GLEAN_10020731	1584	189	74	7.18987	2.72192	-1.40134	Down	8.33e-14	4.28e-13
sheep_GLEAN_10008237	531	166	65	18.8377	7.1321	-1.40122	Down	2.68e-12	1.25e-11
SHEEP_ENSBTAP00000001639	525	97	38	11.1334	4.21719	-1.40054	Down	9.57e-08	3.28e-07
SHEEP_ENSBTAP00000015105	2391	467	183	11.7693	4.45934	-1.40013	Down	7.78e-32	8.36e-31
SHEEP_ENSBTAP00000010673	5139	797	313	9.34532	3.54866	-1.39697	Down	5.75e-53	1.03e-51
sheep_GLEAN_10011620	1176	201	79	10.2992	3.91398	-1.39582	Down	1.64e-14	8.72e-14
SHEEP_ENSP00000362264	783	173	68	13.3137	5.05995	-1.39572	Down	1.09e-12	5.2e-12
SHEEP_ENSBTAP00000053310	9285	1373	540	8.91052	3.38852	-1.39485	Down	9.58e-90	3.1e-88
SHEEP_ENSBTAP00000049089	2694	239	94	5.34583	2.03296	-1.39483	Down	5.82e-17	3.52e-16
SHEEP_ENSP00000350687	1389	155	61	6.72425	2.55874	-1.39394	Down	1.7e-11	7.55e-11
SHEEP_ENSP00000347193	1716	94	37	3.30085	1.25627	-1.39369	Down	1.68e-07	5.64e-07
SHEEP_ENSBTAP00000041883	627	94	37	9.03389	3.43821	-1.39369	Down	1.68e-07	5.64e-07
SHEEP_ENSP00000237264	561	127	50	13.6413	5.19285	-1.39338	Down	1.15e-09	4.55e-09
SHEEP_ENSP00000386074	1599	137	54	5.16282	1.96763	-1.3917	Down	2.66e-10	1.09e-09
SHEEP_ENSBTAP00000006115	735	241	95	19.7581	7.53069	-1.39159	Down	4.9e-17	2.97e-16
SHEEP_ENSP00000351933	1854	416	164	13.5207	5.15386	-1.39144	Down	2.78e-28	2.67e-27
SHEEP_ENSBTAP00000013745	2190	71	28	1.95357	0.744925	-1.39095	Down	5.81e-06	1.68e-05
SHEEP_ENSP00000376598	1257	436	172	20.9009	7.97245	-1.39047	Down	1.55e-29	1.56e-28
SHEEP_ENSBTAP00000040736-D13	690	37776	14910	3298.99	1259	-1.38974	Down	0	0
SHEEP_ENSP00000267430	6126	418	165	4.11163	1.5693	-1.38959	Down	2.35e-28	2.26e-27
SHEEP_ENSBTAP00000029128	969	114	45	7.08917	2.70575	-1.38959	Down	8.79e-09	3.27e-08
SHEEP_ENSP00000366997	2868	861	340	18.09	6.90714	-1.38903	Down	1.33e-56	2.56e-55
SHEEP_ENSP00000261716	2988	625	247	12.6042	4.81632	-1.3879	Down	1.64e-41	2.32e-40
sheep_GLEAN_10012514	762	442	175	34.9528	13.3808	-1.38524	Down	9.31e-30	9.4e-29
SHEEP_ENSBTAP00000013177	2238	495	196	13.3278	5.10264	-1.38513	Down	3.98e-33	4.46e-32
SHEEP_ENSBTAP00000053650	14892	101	40	0.40868	0.156497	-1.38484	Down	6.74e-08	2.34e-07
SHEEP_ENSP00000351113	9045	2150	852	14.3233	5.4882	-1.38396	Down	7.99e-138	4.47e-136
SHEEP_ENSP00000356770	6060	58	23	0.576727	0.221133	-1.38297	Down	4.61e-05	0.000121452
SHEEP_ENSBTAP00000053418	837	252	100	18.1422	6.96103	-1.38198	Down	1.42e-17	8.78e-17
SHEEP_ENSP00000378969	7425	2923	1160	23.7218	9.10249	-1.38188	Down	3.08e-186	2.53e-184
SHEEP_ENSP00000262053	813	471	187	34.9096	13.4014	-1.38124	Down	1.8e-31	1.91e-30
SHEEP_ENSBTAP00000018789	1827	272	108	8.97108	3.44416	-1.38113	Down	7.8e-19	5.14e-18
SHEEP_ENSP00000302647	6234	1769	703	17.0992	6.57033	-1.37989	Down	3.06e-113	1.36e-111
SHEEP_ENSP00000362824	3141	2487	989	47.7114	18.3454	-1.37892	Down	3.03e-158	2.02e-156
SHEEP_ENSBTAP00000025572	1092	953	379	52.5878	20.2216	-1.37883	Down	8.77e-62	1.84e-60
SHEEP_ENSBTAP00000012557	1950	181	72	5.59318	2.15128	-1.37847	Down	5.44e-13	2.65e-12
SHEEP_ENSP00000320252	6606	1472	586	13.4272	5.16842	-1.37736	Down	2.75e-94	9.47e-93
SHEEP_ENSP00000351596	4692	1311	522	16.8368	6.48203	-1.3771	Down	3.73e-84	1.13e-82
SHEEP_ENSP00000367292	1950	3091	1231	95.5166	36.7809	-1.3768	Down	9.85e-196	8.48e-194
SHEEP_ENSP00000335321	3888	9312	3709	144.322	55.5814	-1.37661	Down	0	0
SHEEP_ENSBTAP00000044076	1305	291	116	13.4368	5.179	-1.37545	Down	6.29e-20	4.32e-19
SHEEP_ENSBTAP00000020446	1401	637	254	27.3978	10.5632	-1.37502	Down	1.06e-41	1.5e-40
SHEEP_ENSBTAP00000043851	2082	2176	869	62.9786	24.3186	-1.3728	Down	8.88e-138	4.96e-136
SHEEP_ENSP00000358778	2292	438	175	11.5153	4.44859	-1.37213	Down	4.22e-29	4.16e-28
SHEEP_ENSBTAP00000016718	360	60	24	10.043	3.88425	-1.37048	Down	3.85e-05	0.000102316
SHEEP_ENSBTAP00000037736	267	60	24	13.5411	5.23719	-1.37048	Down	3.85e-05	0.000102299
SHEEP_ENSP00000332049	981	120	48	7.37101	2.85083	-1.37048	Down	5.19e-09	1.96e-08
sheep_GLEAN_10013481	2559	500	200	11.7737	4.55364	-1.37048	Down	6.21e-33	6.92e-32
SHEEP_ENSBTAP00000024481	996	155	62	9.3775	3.62686	-1.37048	Down	3.06e-11	1.34e-10
SHEEP_ENSBTAP00000000201	2070	1627	651	47.3622	18.3235	-1.37004	Down	3.45e-103	1.37e-101
SHEEP_ENSBTAP00000023577	1827	689	276	22.7245	8.80175	-1.36839	Down	1.19e-44	1.78e-43
SHEEP_ENSP00000358546	2505	5600	2244	134.708	52.1932	-1.36791	Down	0	0
SHEEP_ENSP00000300107	1824	958	384	31.6487	12.2661	-1.36747	Down	2.43e-61	5.05e-60
sheep_GLEAN_10021940	174	227	91	78.6124	30.4713	-1.36731	Down	9.57e-16	5.42e-15
SHEEP_ENSP00000308944	3024	439	176	8.74777	3.39101	-1.3672	Down	5.17e-29	5.08e-28
SHEEP_ENSP00000283645	3075	631	253	12.3651	4.79374	-1.36706	Down	5.64e-41	7.81e-40
sheep_GLEAN_10018457	1314	177	71	8.11694	3.1482	-1.36641	Down	1.38e-12	6.58e-12
SHEEP_ENSBTAP00000053783	4140	162	65	2.35792	0.91477	-1.36604	Down	1.24e-11	5.54e-11
SHEEP_ENSBTAP00000050069	855	1607	645	113.257	43.9534	-1.36555	Down	1.92e-101	7.36e-100
SHEEP_ENSP00000356375	2730	142	57	3.1343	1.2165	-1.36541	Down	2.31e-10	9.52e-10
SHEEP_ENSP00000359025	1734	842	338	29.2602	11.3571	-1.36535	Down	5.29e-54	9.67e-53
SHEEP_ENSP00000379301	570	132	53	13.9545	5.41751	-1.36503	Down	1e-09	3.96e-09
SHEEP_ENSP00000368305	2019	371	149	11.0727	4.2998	-1.36466	Down	1.06e-24	8.93e-24
SHEEP_ENSBTAP00000006928	1797	326	131	10.9316	4.24739	-1.36386	Down	7.09e-22	5.3e-21
SHEEP_ENSP00000318986	1002	107	43	6.43473	2.50034	-1.36376	Down	3.96e-08	1.4e-07
SHEEP_ENSP00000360163	2991	766	308	15.4322	5.99975	-1.36297	Down	3.7e-49	6.05e-48
SHEEP_ENSBTAP00000050877	1509	343	138	13.6968	5.3283	-1.36209	Down	6.81e-23	5.27e-22
sheep_GLEAN_10020569	552	494	199	53.9265	21.0045	-1.3603	Down	3.31e-32	3.59e-31
sheep_GLEAN_10022171	1896	906	365	28.7942	11.2164	-1.36017	Down	1.2e-57	2.35e-56
SHEEP_ENSBTAP00000024789	2658	647	261	14.6678	5.72116	-1.35827	Down	1.41e-41	1.99e-40
SHEEP_ENSP00000297151	1755	966	390	33.1676	12.9475	-1.3571	Down	3.84e-61	7.95e-60
SHEEP_ENSP00000261312	7839	6254	2525	48.0742	18.7672	-1.35705	Down	0	0
SHEEP_ENSP00000385759	828	391	158	28.4552	11.118	-1.3558	Down	1.05e-25	9.2e-25
SHEEP_ENSP00000373694	3720	829	335	13.4285	5.24687	-1.35576	Down	1.21e-52	2.15e-51
SHEEP_ENSP00000379273	1077	47	19	2.62964	1.02787	-1.35521	Down	0.000311388	0.000742923
SHEEP_ENSP00000350170	1866	1303	527	42.0773	16.455	-1.35452	Down	1.31e-81	3.8e-80
sheep_GLEAN_10015225	1809	388	157	12.9243	5.05661	-1.35385	Down	1.82e-25	1.58e-24
SHEEP_ENSP00000390696	2094	425	172	12.23	4.78576	-1.35361	Down	9.76e-28	9.09e-27
SHEEP_ENSP00000303802	867	84	34	5.83814	2.28485	-1.35341	Down	1.34e-06	4.14e-06
SHEEP_ENSP00000261844	3282	1717	695	31.5244	12.338	-1.35336	Down	8.35e-107	3.46e-105
SHEEP_ENSBTAP00000015780	1086	437	177	24.2475	9.49603	-1.35244	Down	1.94e-28	1.87e-27
SHEEP_ENSP00000351327	2550	116	47	2.74115	1.07388	-1.35195	Down	1.33e-08	4.87e-08
SHEEP_ENSP00000298048	1953	74	30	2.2832	0.894989	-1.35112	Down	5.96e-06	1.73e-05
SHEEP_ENSP00000386841	1584	106	43	4.03242	1.58166	-1.35021	Down	5.79e-08	2.02e-07
SHEEP_ENSP00000418648	3612	350	142	5.83895	2.29055	-1.35002	Down	4.93e-23	3.84e-22
SHEEP_ENSBTAP00000008569	564	2361	958	252.25	98.9658	-1.34985	Down	1.45e-145	8.89e-144
SHEEP_ENSP00000396090	2556	1779	722	41.9401	16.4579	-1.34955	Down	4.01e-110	1.72e-108
SHEEP_ENSP00000300896	4761	1009	410	12.7705	5.01747	-1.34778	Down	3.92e-63	8.44e-62
SHEEP_ENSP00000353864	1743	86	35	2.97314	1.16996	-1.34553	Down	1.12e-06	3.48e-06
SHEEP_ENSBTAP00000025321	990	86	35	5.23453	2.05983	-1.34553	Down	1.12e-06	3.48e-06
SHEEP_ENSP00000317379	1743	226	92	7.81314	3.07531	-1.34517	Down	2.48e-15	1.37e-14
SHEEP_ENSP00000420617	2220	1324	539	35.9376	14.146	-1.3451	Down	4.97e-82	1.45e-80
sheep_GLEAN_10002044	1548	140	57	5.44969	2.14537	-1.34495	Down	4.91e-10	1.98e-09
SHEEP_ENSP00000262650	2697	1048	427	23.415	9.22456	-1.34388	Down	3.21e-65	7.16e-64
SHEEP_ENSP00000386458	2928	1907	777	39.2459	15.4614	-1.34387	Down	3.69e-117	1.7e-115
SHEEP_ENSBTAP00000042301	945	238	97	15.1761	5.98052	-1.34346	Down	4.86e-16	2.8e-15
SHEEP_ENSBTAP00000027731	1449	493	201	20.5019	8.08214	-1.34295	Down	1.5e-31	1.59e-30
SHEEP_ENSP00000317327	1977	76	31	2.31644	0.913595	-1.34228	Down	4.97e-06	1.45e-05
SHEEP_ENSBTAP00000053818	3888	1737	709	26.9208	10.6247	-1.34129	Down	1.41e-106	5.84e-105
SHEEP_ENSBTAP00000015991	1932	595	243	18.5577	7.32821	-1.34049	Down	1.23e-37	1.56e-36
SHEEP_ENSBTAP00000022784	2757	142	58	3.1036	1.22572	-1.34032	Down	4.11e-10	1.66e-09
SHEEP_ENSP00000263881	2589	852	348	19.83	7.83152	-1.34032	Down	3.83e-53	6.85e-52
SHEEP_ENSBTAP00000012533-D2	516	254	104	29.6619	11.7431	-1.3368	Down	6.7e-17	4.03e-16
SHEEP_ENSP00000265294	1323	1521	623	69.2762	27.4364	-1.33627	Down	4.97e-93	1.68e-91
SHEEP_ENSBTAP00000033412	1881	166	68	5.31782	2.10629	-1.33613	Down	1.54e-11	6.88e-11
SHEEP_ENSBTAP00000011999	957	366	150	23.0454	9.13225	-1.33543	Down	1.21e-23	9.66e-23
SHEEP_ENSBTAP00000012770	1362	305	125	13.4939	5.34726	-1.33543	Down	5.82e-20	4.01e-19
SHEEP_ENSBTAP00000024108	1488	344	141	13.9306	5.52096	-1.33527	Down	2.59e-22	1.97e-21
SHEEP_ENSP00000310721	1398	100	41	4.3103	1.70874	-1.33486	Down	1.77e-07	5.91e-07
SHEEP_ENSBTAP00000008268-D2	306	139	57	27.3721	10.8531	-1.3346	Down	7.15e-10	2.85e-09
SHEEP_ENSP00000356785	1110	417	171	22.6375	8.97577	-1.3346	Down	1.08e-26	9.77e-26
SHEEP_ENSP00000278499	1407	829	340	35.5038	14.0794	-1.33439	Down	2.04e-51	3.53e-50
SHEEP_ENSBTAP00000012400	1185	234	96	11.899	4.7201	-1.33396	Down	1.22e-15	6.86e-15
SHEEP_ENSP00000367308	1722	280	115	9.79805	3.89102	-1.33235	Down	2.17e-18	1.4e-17
SHEEP_ENSBTAP00000053294	5271	550	226	6.28759	2.49812	-1.33166	Down	1.41e-34	1.63e-33
SHEEP_ENSBTAP00000001474	2673	939	386	21.1681	8.4137	-1.33108	Down	8.63e-58	1.69e-56
SHEEP_ENSBTAP00000052005	522	90	37	10.3893	4.12981	-1.33095	Down	7.78e-07	2.46e-06
sheep_GLEAN_10004938	1572	1520	625	58.2647	23.1647	-1.3307	Down	2.2e-92	7.35e-91
SHEEP_ENSBTAP00000026928	1383	124	51	5.40274	2.14856	-1.33032	Down	6.46e-09	2.42e-08
SHEEP_ENSP00000284061	1569	85	35	3.26445	1.2997	-1.32866	Down	1.63e-06	5e-06
SHEEP_ENSP00000359506	1869	607	250	19.5701	7.79344	-1.32832	Down	7.54e-38	9.57e-37
SHEEP_ENSP00000263904	1545	454	187	17.7069	7.05199	-1.32821	Down	1.02e-28	9.9e-28
SHEEP_ENSP00000326603	5871	1548	638	15.8882	6.33151	-1.32733	Down	1.08e-93	3.69e-92
SHEEP_ENSBTAP00000021020	693	109	45	9.47781	3.78336	-1.32488	Down	5.88e-08	2.05e-07
SHEEP_ENSBTAP00000046049	1461	414	171	17.0752	6.81938	-1.32419	Down	3.25e-26	2.9e-25
SHEEP_ENSP00000400386	1170	225	93	11.5881	4.63122	-1.32318	Down	6.31e-15	3.42e-14
SHEEP_ENSP00000356331	1653	75	31	2.73403	1.09267	-1.32318	Down	7.26e-06	2.09e-05
SHEEP_ENSP00000392892	600	861	356	86.4702	34.5698	-1.32269	Down	1.23e-52	2.18e-51
SHEEP_ENSBTAP00000034848	5346	1393	576	15.7013	6.27758	-1.32261	Down	4.81e-84	1.45e-82
SHEEP_ENSP00000282561	1149	13078	5414	685.861	274.534	-1.32093	Down	0	0
SHEEP_ENSBTAP00000027603	2484	186	77	4.51207	1.80608	-1.32093	Down	1.47e-12	6.94e-12
SHEEP_ENSBTAP00000001758	1836	763	316	25.0419	10.028	-1.32031	Down	1.02e-46	1.59e-45
sheep_GLEAN_10015006	1413	490	203	20.8963	8.37052	-1.31986	Down	1.39e-30	1.43e-29
SHEEP_ENSBTAP00000002277	4431	1339	555	18.2093	7.29777	-1.31915	Down	1.54e-80	4.33e-79
SHEEP_ENSBTAP00000003908	2496	926	384	22.3553	8.96366	-1.31846	Down	3.3e-56	6.27e-55
SHEEP_ENSP00000343671	2994	176	73	3.54222	1.42059	-1.31816	Down	6.29e-12	2.88e-11
SHEEP_ENSP00000368797-D2	1908	53	22	1.67383	0.671805	-1.31704	Down	0.000177222	0.00043706
SHEEP_ENSP00000399162	7893	1002	416	7.64963	3.07079	-1.31678	Down	1.47e-60	3.01e-59
SHEEP_ENSBTAP00000029091	849	395	164	28.0352	11.2547	-1.31671	Down	7.02e-25	5.94e-24
SHEEP_ENSP00000386515	2454	3120	1296	76.6116	30.7701	-1.31603	Down	1.93e-184	1.57e-182
SHEEP_ENSP00000420721	6687	775	322	6.98369	2.80558	-1.31569	Down	3.53e-47	5.55e-46
SHEEP_ENSP00000260665	4182	1566	651	22.5643	9.06976	-1.31491	Down	2.02e-93	6.87e-92
SHEEP_ENSBTAP00000011043	2370	949	395	24.1286	9.71063	-1.31311	Down	3.28e-57	6.36e-56
sheep_GLEAN_10001903	774	418	174	32.5424	13.0981	-1.31297	Down	3.96e-26	3.53e-25
SHEEP_ENSBTAP00000053251-D2	1653	257	107	9.3686	3.77146	-1.31271	Down	1.19e-16	7.07e-16
SHEEP_ENSBTAP00000009083	3213	713	297	13.3719	5.38573	-1.31199	Down	2.32e-43	3.37e-42
sheep_GLEAN_10021447	3786	792	330	12.6055	5.07846	-1.31159	Down	5.95e-48	9.53e-47
SHEEP_ENSP00000388566	1134	564	235	29.9696	12.0741	-1.31159	Down	1.24e-34	1.44e-33
SHEEP_ENSP00000265362	2319	72	30	1.87088	0.753736	-1.31159	Down	1.27e-05	3.57e-05
SHEEP_ENSBTAP00000029263	2904	631	263	13.0932	5.27664	-1.31113	Down	1.57e-38	2.03e-37
SHEEP_ENSBTAP00000010815	375	1038	433	166.794	67.2753	-1.30992	Down	3.5e-62	7.43e-61
SHEEP_ENSP00000386888	384	43216	18039	6781.53	2737.03	-1.309	Down	0	0
SHEEP_ENSP00000376863	3723	328	137	5.30879	2.14401	-1.30807	Down	9.95e-21	7.11e-20
SHEEP_ENSBTAP00000011514	384	414	173	64.9656	26.249	-1.30741	Down	9.81e-26	8.61e-25
sheep_GLEAN_10009298	2745	457	191	10.032	4.05406	-1.30717	Down	3.11e-28	2.96e-27
SHEEP_ENSBTAP00000001066	1101	605	253	33.1118	13.3885	-1.30635	Down	8.2e-37	1.01e-35
SHEEP_ENSP00000413251	1500	631	264	25.3485	10.2544	-1.30566	Down	2.72e-38	3.49e-37
SHEEP_ENSBTAP00000011469	1605	215	90	8.07194	3.26713	-1.30489	Down	4.7e-14	2.44e-13
SHEEP_ENSP00000338013	1077	105	44	5.87473	2.38032	-1.30337	Down	1.49e-07	5e-07
SHEEP_ENSP00000263736	2979	460	193	9.30469	3.77473	-1.30159	Down	3.13e-28	2.98e-27
SHEEP_ENSP00000367096	3138	81	34	1.55542	0.631284	-1.30094	Down	4.16e-06	1.22e-05
SHEEP_ENSP00000385000	2172	881	370	24.4417	9.92523	-1.30017	Down	1.88e-52	3.31e-51
SHEEP_ENSP00000280481	8889	100	42	0.677894	0.275293	-1.30009	Down	3.11e-07	1.02e-06
SHEEP_ENSP00000315702	678	645	271	57.3251	23.2883	-1.29956	Down	7.8e-39	1.01e-37
SHEEP_ENSP00000366982	951	245	103	15.5239	6.31038	-1.29869	Down	1.05e-15	5.93e-15
SHEEP_ENSP00000360182	6381	1184	498	11.1809	4.54715	-1.298	Down	1.05e-69	2.5e-68
SHEEP_ENSBTAP00000034743	1416	9409	3959	400.401	162.9	-1.29746	Down	0	0
SHEEP_ENSP00000359222	792	385	162	29.2921	11.9176	-1.29742	Down	8.89e-24	7.16e-23
SHEEP_ENSP00000339769	2538	2048	862	48.6243	19.7886	-1.29701	Down	4.52e-119	2.1e-117
SHEEP_ENSP00000260408	2193	1050	442	28.8513	11.7431	-1.29682	Down	6.18e-62	1.31e-60
SHEEP_ENSBTAP00000023322	567	95	40	10.0961	4.11032	-1.29648	Down	6.51e-07	2.07e-06
SHEEP_ENSP00000260818	6735	1261	531	11.2822	4.59363	-1.29634	Down	5.62e-74	1.46e-72
SHEEP_ENSBTAP00000023465	2160	843	355	23.5174	9.57576	-1.29627	Down	4.86e-50	8.13e-49
SHEEP_ENSP00000384302	1824	1030	434	34.0273	13.8632	-1.29543	Down	1.09e-60	2.23e-59
SHEEP_ENSP00000254940	543	102	43	11.3192	4.61389	-1.29471	Down	2.58e-07	8.52e-07
sheep_GLEAN_10004286	852	1513	638	107.007	43.6295	-1.29434	Down	3.49e-88	1.1e-86
SHEEP_ENSP00000296328	1425	313	132	13.2356	5.39707	-1.29418	Down	1.5e-19	1.02e-18
sheep_GLEAN_10019744	2001	320	135	9.63646	3.93084	-1.29367	Down	6.08e-20	4.18e-19
SHEEP_ENSP00000410833	1941	1422	600	44.1457	18.0104	-1.29344	Down	6.63e-83	1.95e-81
SHEEP_ENSP00000360017	2124	109	46	3.09234	1.26183	-1.29318	Down	1.03e-07	3.51e-07
SHEEP_ENSP00000345667	1371	90	38	3.95567	1.6149	-1.29248	Down	1.36e-06	4.21e-06
SHEEP_ENSBTAP00000053510	6360	1655	699	15.6803	6.40352	-1.29202	Down	5.06e-96	1.8e-94
sheep_GLEAN_10006934	1473	116	49	4.74537	1.93817	-1.29182	Down	4.09e-08	1.45e-07
SHEEP_ENSBTAP00000007226	789	258	109	19.7041	8.04912	-1.2916	Down	2.47e-16	1.45e-15
SHEEP_ENSBTAP00000032911	5334	383	162	4.32674	1.76954	-1.2899	Down	1.83e-23	1.45e-22
SHEEP_ENSP00000347620	933	104	44	6.71686	2.7477	-1.28956	Down	2.15e-07	7.13e-07
sheep_GLEAN_10015241	480	52	22	6.52795	2.67042	-1.28956	Down	0.000258836	0.000624481
sheep_GLEAN_10021935	1032	52	22	3.03626	1.24206	-1.28956	Down	0.000258836	0.000624577
SHEEP_ENSP00000424372	2445	52	22	1.28156	0.524255	-1.28956	Down	0.000258836	0.000624385
SHEEP_ENSBTAP00000052461	396	137	58	20.8468	8.53358	-1.2886	Down	2.61e-09	1.01e-08
SHEEP_ENSBTAP00000020564	1356	2906	1231	129.137	52.8929	-1.28776	Down	2.72e-166	1.9e-164
SHEEP_ENSBTAP00000011972	2364	354	150	9.0234	3.69694	-1.28734	Down	9.63e-22	7.15e-21
SHEEP_ENSP00000304713	1038	210	89	12.1909	4.99564	-1.28707	Down	1.68e-13	8.44e-13
sheep_GLEAN_10009498	1962	486	206	14.9263	6.1174	-1.28686	Down	3.04e-29	3.02e-28
SHEEP_ENSBTAP00000052786	255	99	42	23.3943	9.59639	-1.28559	Down	4.49e-07	1.45e-06
SHEEP_ENSP00000264664	642	66	28	6.19475	2.5411	-1.28559	Down	3.91e-05	0.000103895
SHEEP_ENSP00000334808	2484	377	160	9.14543	3.7529	-1.28505	Down	5.39e-23	4.19e-22
SHEEP_ENSBTAP00000002867	2055	1602	680	46.9748	19.2795	-1.28482	Down	3.22e-92	1.08e-90
SHEEP_ENSBTAP00000016024	3504	702	298	12.0722	4.95508	-1.28471	Down	2.11e-41	2.97e-40
SHEEP_ENSBTAP00000015853	1371	285	121	12.5263	5.14217	-1.28451	Down	9.53e-18	5.97e-17
SHEEP_ENSBTAP00000035345	6528	1917	814	17.6952	7.26512	-1.2843	Down	6.54e-110	2.79e-108
SHEEP_ENSP00000348206	585	777	330	80.035	32.8668	-1.284	Down	1.33e-45	2.02e-44
SHEEP_ENSBTAP00000013897	4002	1320	561	19.8752	8.16741	-1.28302	Down	3.79e-76	1.01e-74
SHEEP_ENSBTAP00000001662	3648	348	148	5.74829	2.36377	-1.28204	Down	2.84e-21	2.07e-20
SHEEP_ENSP00000313121	2709	1274	542	28.3384	11.6571	-1.28155	Down	1.98e-73	5.06e-72
SHEEP_ENSP00000415151	399	406	173	61.3151	25.2622	-1.27926	Down	1.76e-24	1.47e-23
SHEEP_ENSBTAP00000010310	1107	251	107	13.6628	5.63164	-1.27863	Down	1.05e-15	5.92e-15
SHEEP_ENSP00000298556	630	391	167	37.3982	15.4445	-1.27587	Down	1.52e-23	1.21e-22
SHEEP_ENSBTAP00000019032	1650	110	47	4.0172	1.65964	-1.27532	Down	1.23e-07	4.17e-07
SHEEP_ENSP00000319192	1041	1586	678	91.8052	37.947	-1.27459	Down	3.31e-90	1.08e-88
SHEEP_ENSBTAP00000002618	1911	269	115	8.48215	3.50619	-1.27453	Down	1.19e-16	7.1e-16
SHEEP_ENSBTAP00000014749	1557	1733	741	67.0694	27.7286	-1.27428	Down	2.34e-98	8.69e-97
SHEEP_ENSBTAP00000023150	1497	1234	528	49.6716	20.55	-1.27329	Down	1.74e-70	4.22e-69
SHEEP_ENSP00000297540	1101	960	411	52.541	21.7497	-1.27245	Down	3.55e-55	6.59e-54
SHEEP_ENSP00000358335	1821	586	251	19.3911	8.03087	-1.27177	Down	2.56e-34	2.96e-33
SHEEP_ENSBTAP00000052044-D7	2019	77	33	2.2981	0.952306	-1.27095	Down	1.05e-05	2.97e-05
SHEEP_ENSBTAP00000010105	1443	112	48	4.67699	1.93809	-1.27095	Down	1.02e-07	3.49e-07
SHEEP_ENSP00000322956	1074	196	84	10.9968	4.55694	-1.27095	Down	1.77e-12	8.34e-12
SHEEP_ENSBTAP00000016958	567	217	93	23.0617	9.55649	-1.27095	Down	1.16e-13	5.9e-13
SHEEP_ENSBTAP00000011533	2106	1392	598	39.8286	16.544	-1.26749	Down	1e-78	2.74e-77
SHEEP_ENSP00000306320	213	107	46	30.2704	12.5828	-1.26646	Down	2.13e-07	7.08e-07
SHEEP_ENSP00000372689	3726	1053	453	17.0294	7.0836	-1.26548	Down	7.53e-60	1.53e-58
sheep_GLEAN_10009594	1332	344	148	15.5621	6.47375	-1.26536	Down	1.18e-20	8.44e-20
SHEEP_ENSP00000355966	1317	165	71	7.54941	3.14102	-1.26513	Down	1.16e-10	4.89e-10
SHEEP_ENSBTAP00000018145	1101	295	127	16.1454	6.72071	-1.26444	Down	6.55e-18	4.14e-17
SHEEP_ENSP00000358374	4368	1834	790	25.3006	10.5376	-1.26362	Down	1.2e-102	4.7e-101
SHEEP_ENSP00000359124	867	123	53	8.54871	3.56168	-1.26315	Down	2.81e-08	1.01e-07
SHEEP_ENSP00000385478	978	123	53	7.57846	3.15744	-1.26315	Down	2.81e-08	1.01e-07
SHEEP_ENSBTAP00000037040	1452	608	262	25.232	10.5132	-1.26306	Down	3.5e-35	4.15e-34
SHEEP_ENSP00000321058	1059	362	156	20.5981	8.58277	-1.263	Down	1.36e-21	1e-20
sheep_GLEAN_10021446	570	181	78	19.1346	7.97294	-1.263	Down	1.56e-11	6.95e-11
SHEEP_ENSP00000369411	1071	371	160	20.8737	8.70421	-1.2619	Down	4.59e-22	3.47e-21
SHEEP_ENSBTAP00000031029	1326	51	22	2.31761	0.966669	-1.26155	Down	0.000376156	0.000889194
SHEEP_ENSP00000271234	1785	445	192	15.0223	6.26703	-1.26125	Down	3.94e-26	3.51e-25
sheep_GLEAN_10009446	363	146	63	24.236	10.1119	-1.2611	Down	1.49e-09	5.84e-09
SHEEP_ENSBTAP00000050618	1851	1154	498	37.5676	15.6755	-1.26098	Down	4.59e-65	1.02e-63
SHEEP_ENSP00000366109	1041	12785	5520	740.056	308.949	-1.26026	Down	0	0
SHEEP_ENSBTAP00000050706	1722	537	232	18.7913	7.84971	-1.25935	Down	3.95e-31	4.14e-30
SHEEP_ENSBTAP00000012966	861	405	175	28.3443	11.8422	-1.25912	Down	7.25e-24	5.87e-23
SHEEP_ENSP00000260363	2859	363	157	7.6508	3.19952	-1.25776	Down	1.61e-21	1.19e-20
SHEEP_ENSP00000346791	5973	1736	751	17.5135	7.32565	-1.25744	Down	1.56e-96	5.61e-95
SHEEP_ENSBTAP00000022355	11385	1805	781	9.55342	3.99684	-1.25716	Down	2.92e-100	1.11e-98
SHEEP_ENSP00000394770	11784	379	164	1.93803	0.810867	-1.25706	Down	2.22e-22	1.69e-21
SHEEP_ENSBTAP00000006533	771	201	87	15.7093	6.57451	-1.25666	Down	1.46e-12	6.9e-12
SHEEP_ENSBTAP00000002279	1029	9667	4185	566.097	236.962	-1.25639	Down	0	0
SHEEP_ENSBTAP00000023068	2451	3381	1464	83.1221	34.8014	-1.25609	Down	7.54e-186	6.15e-184
SHEEP_ENSP00000379500	1377	254	110	11.1151	4.65433	-1.25588	Down	1.77e-15	9.85e-15
SHEEP_ENSP00000343398	1299	60	26	2.78328	1.16617	-1.255	Down	0.000120037	0.000302018
SHEEP_ENSP00000296522	708	83	36	7.06414	2.96257	-1.25367	Down	5.96e-06	1.73e-05
SHEEP_ENSP00000357305	666	166	72	15.0193	6.29879	-1.25367	Down	1.38e-10	5.78e-10
SHEEP_ENSBTAP00000005525	1869	106	46	3.41752	1.43399	-1.25291	Down	3.06e-07	1e-06
SHEEP_ENSBTAP00000028113	1575	652	283	24.9449	10.469	-1.25262	Down	3.83e-37	4.76e-36
SHEEP_ENSP00000378807	1317	221	96	10.1116	4.24702	-1.25149	Down	1.36e-13	6.91e-13
SHEEP_ENSBTAP00000040066	2151	290	126	8.12404	3.41294	-1.25118	Down	2.28e-17	1.4e-16
SHEEP_ENSBTAP00000001995	1626	405	176	15.0089	6.30654	-1.2509	Down	1.22e-23	9.78e-23
SHEEP_ENSP00000384972	957	329	143	20.7156	8.70608	-1.25063	Down	1.73e-19	1.18e-18
SHEEP_ENSBTAP00000038578	423	92	40	13.1058	5.50958	-1.25019	Down	1.95e-06	5.92e-06
SHEEP_ENSP00000357480	579	207	90	21.543	9.05655	-1.25019	Down	8.37e-13	4.03e-12
SHEEP_ENSBTAP00000028867	3756	223	97	3.57762	1.50468	-1.24954	Down	1.13e-13	5.78e-13
SHEEP_ENSBTAP00000017541	1908	354	154	11.1799	4.70263	-1.24937	Down	8.04e-21	5.77e-20
sheep_GLEAN_10019483	3174	1288	561	24.4525	10.298	-1.24761	Down	3.06e-71	7.56e-70
SHEEP_ENSBTAP00000026568	1365	2725	1187	120.295	50.666	-1.24749	Down	1.37e-148	8.59e-147
SHEEP_ENSP00000228136	546	732	319	80.7854	34.0406	-1.24684	Down	3.32e-41	4.62e-40
SHEEP_ENSBTAP00000011714	2316	3081	1343	80.1619	33.786	-1.24649	Down	1.56e-167	1.11e-165
SHEEP_ENSBTAP00000010060	1458	156	68	6.44736	2.71738	-1.24649	Down	5.9e-10	2.36e-09
SHEEP_ENSP00000370314	3276	1648	719	30.3129	12.7874	-1.24521	Down	2.29e-90	7.48e-89
SHEEP_ENSP00000359606	1413	417	182	17.7831	7.50461	-1.24466	Down	4.09e-24	3.35e-23
SHEEP_ENSBTAP00000013399	198	575	251	174.992	73.8596	-1.24443	Down	1.24e-32	1.37e-31
SHEEP_ENSBTAP00000043640	1035	87	38	5.06516	2.13915	-1.24357	Down	4.08e-06	1.2e-05
SHEEP_ENSBTAP00000017658	2361	657	287	16.7681	7.08247	-1.2434	Down	5.29e-37	6.55e-36
SHEEP_ENSBTAP00000015315	1872	222	97	7.14598	3.01901	-1.24306	Down	1.61e-13	8.14e-13
SHEEP_ENSP00000384109	2679	860	376	19.3437	8.17737	-1.24216	Down	7.73e-48	1.24e-46
SHEEP_ENSBTAP00000029006	2169	727	318	20.1971	8.54213	-1.24148	Down	1.13e-40	1.55e-39
SHEEP_ENSBTAP00000013026	882	96	42	6.55869	2.77447	-1.2412	Down	1.33e-06	4.12e-06
SHEEP_ENSBTAP00000027378	1155	233	102	12.1559	5.14537	-1.24031	Down	4.51e-14	2.34e-13
SHEEP_ENSP00000269214	2526	217	95	5.17656	2.19124	-1.24025	Down	3.32e-13	1.64e-12
SHEEP_ENSP00000320898	1722	242	106	8.46831	3.5865	-1.2395	Down	1.51e-14	8.08e-14
SHEEP_ENSBTAP00000026896	3156	420	184	8.01912	3.39687	-1.23924	Down	4.02e-24	3.29e-23
SHEEP_ENSBTAP00000020226	1254	73	32	3.50784	1.4868	-1.23838	Down	2.63e-05	7.15e-05
SHEEP_ENSP00000259154	2370	946	415	24.0523	10.2023	-1.23728	Down	3.9e-52	6.84e-51
SHEEP_ENSP00000355470	2166	408	179	11.3505	4.81497	-1.23716	Down	2.02e-23	1.6e-22
SHEEP_ENSBTAP00000051032	2247	884	388	23.7063	10.0607	-1.23654	Down	8.67e-49	1.41e-47
SHEEP_ENSP00000383587	420	1018	447	146.054	62.0093	-1.23594	Down	7.07e-56	1.34e-54
SHEEP_ENSP00000364361	2406	583	256	14.6012	6.19931	-1.23591	Down	1e-32	1.11e-31
SHEEP_ENSBTAP00000007254	1581	1381	607	52.6352	22.3695	-1.2345	Down	5.02e-75	1.32e-73
SHEEP_ENSP00000310260	2487	1274	560	30.868	13.1193	-1.23442	Down	2.4e-69	5.68e-68
sheep_GLEAN_10021326	531	637	280	72.2869	30.7229	-1.23442	Down	1.54e-35	1.84e-34
SHEEP_ENSP00000378720	4068	3538	1556	52.4073	22.2858	-1.23364	Down	5.21e-189	4.32e-187
SHEEP_ENSP00000370557	621	216	95	20.9593	8.91314	-1.23358	Down	4.72e-13	2.3e-12
SHEEP_ENSP00000373846	5256	659	290	7.55518	3.21471	-1.23278	Down	1.23e-36	1.51e-35
SHEEP_ENSP00000316861	822	209	92	15.3211	6.52101	-1.23235	Down	1.17e-12	5.59e-12
SHEEP_ENSP00000228955-D2	930	177	78	11.4685	4.88664	-1.23076	Down	6.44e-11	2.76e-10
SHEEP_ENSBTAP00000052540	930	347	153	22.4834	9.58533	-1.22996	Down	5.56e-20	3.83e-19
SHEEP_ENSP00000378557	3237	1777	784	33.0795	14.1115	-1.22907	Down	2.35e-95	8.27e-94
SHEEP_ENSBTAP00000018760	3033	827	365	16.4304	7.01163	-1.22854	Down	2.63e-45	3.98e-44
SHEEP_ENSP00000357651	1428	222	98	9.36784	3.9985	-1.22826	Down	2.71e-13	1.34e-12
SHEEP_ENSBTAP00000001309	717	2609	1152	219.265	93.6121	-1.22791	Down	6.78e-139	3.82e-137
SHEEP_ENSBTAP00000019878	2781	738	326	15.9908	6.82992	-1.2273	Down	1.49e-40	2.04e-39
SHEEP_ENSP00000416534	3087	1582	699	30.8805	13.1929	-1.22694	Down	7.21e-85	2.18e-83
SHEEP_ENSBTAP00000002682	2040	344	152	10.1612	4.34122	-1.22689	Down	9.47e-20	6.48e-19
SHEEP_ENSP00000288985	2139	138	61	3.88761	1.66157	-1.22634	Down	8.99e-09	3.34e-08
SHEEP_ENSBTAP00000043412	1854	705	312	22.9136	9.80491	-1.22463	Down	1.09e-38	1.42e-37
SHEEP_ENSP00000386543	2184	567	251	15.6439	6.69607	-1.22421	Down	2.01e-31	2.13e-30
SHEEP_ENSP00000369071	2538	16154	7152	383.533	164.185	-1.22403	Down	0	0
SHEEP_ENSP00000417078	3033	1154	511	22.927	9.81629	-1.2238	Down	3.71e-62	7.86e-61
SHEEP_ENSP00000417257	3594	1259	558	21.1087	9.04596	-1.22249	Down	1.54e-67	3.57e-66
SHEEP_ENSBTAP00000007164	1014	97	43	5.76432	2.47075	-1.2222	Down	1.58e-06	4.83e-06
SHEEP_ENSP00000298281	4665	2187	970	28.2496	12.1149	-1.22145	Down	8.59e-116	3.93e-114
SHEEP_ENSBTAP00000021350	1356	338	150	15.0201	6.44511	-1.22061	Down	2.74e-19	1.84e-18
SHEEP_ENSP00000317382	1461	241	107	9.93989	4.26709	-1.21998	Down	3.59e-14	1.88e-13
SHEEP_ENSBTAP00000011050	1878	162	72	5.19797	2.23376	-1.21848	Down	5.66e-10	2.27e-09
SHEEP_ENSBTAP00000022018	651	99	44	9.16366	3.93795	-1.21848	Down	1.3e-06	4.03e-06
SHEEP_ENSBTAP00000013666	3339	540	240	9.74523	4.18787	-1.21848	Down	8.52e-30	8.62e-29
SHEEP_ENSP00000362480	981	1170	520	71.8673	30.884	-1.21848	Down	1.42e-62	3.03e-61
SHEEP_ENSP00000376076	297	1084	482	219.932	94.556	-1.21781	Down	4.67e-58	9.18e-57
SHEEP_ENSP00000234296	1716	335	149	11.7637	5.05904	-1.2174	Down	4.66e-19	3.1e-18
SHEEP_ENSBTAP00000040717	1407	4541	2020	194.479	83.6481	-1.21721	Down	5.57e-237	5.98e-235
SHEEP_ENSP00000354061	2790	1054	469	22.7641	9.79416	-1.21677	Down	2e-56	3.83e-55
SHEEP_ENSBTAP00000023595	2742	1480	659	32.5244	14.0029	-1.2158	Down	2.09e-78	5.71e-77
SHEEP_ENSBTAP00000049450	1404	1241	553	53.2622	22.9486	-1.2147	Down	6.02e-66	1.36e-64
SHEEP_ENSP00000261520	2949	276	123	5.63961	2.43013	-1.21456	Down	6.5e-16	3.72e-15
SHEEP_ENSP00000312734	627	157	70	15.0885	6.50473	-1.21389	Down	1.17e-09	4.6e-09
SHEEP_ENSBTAP00000016444	1683	269	120	9.63125	4.15428	-1.21312	Down	1.6e-15	8.96e-15
SHEEP_ENSBTAP00000020989	1833	65	29	2.13681	0.921795	-1.21294	Down	9.65e-05	0.000245489
SHEEP_ENSP00000394794	7476	4383	1956	35.3278	15.244	-1.21257	Down	1.93e-227	1.96e-225
SHEEP_ENSP00000359424	2121	475	212	13.4948	5.82363	-1.21242	Down	3.29e-26	2.94e-25
SHEEP_ENSBTAP00000010804	789	327	146	24.9738	10.7814	-1.21188	Down	1.62e-18	1.06e-17
SHEEP_ENSP00000405260	846	309	138	22.0091	9.50402	-1.21149	Down	1.42e-17	8.82e-17
SHEEP_ENSBTAP00000034403	1806	150	67	5.00482	2.1615	-1.21128	Down	2.91e-09	1.12e-08
SHEEP_ENSBTAP00000007703	2181	600	268	16.5772	7.15942	-1.21128	Down	1.24e-32	1.36e-31
SHEEP_ENSBTAP00000028280	597	132	59	13.3234	5.75806	-1.2103	Down	2.64e-08	9.5e-08
SHEEP_ENSP00000216410	555	85	38	9.2287	3.98923	-1.21002	Down	8.33e-06	2.38e-05
SHEEP_ENSP00000344393	594	682	305	69.1851	29.9166	-1.20952	Down	8.75e-37	1.08e-35
SHEEP_ENSBTAP00000019679	1212	541	242	26.8973	11.6335	-1.20917	Down	1.65e-29	1.66e-28
SHEEP_ENSBTAP00000020573	2184	295	132	8.13924	3.52144	-1.20873	Down	8.65e-17	5.18e-16
SHEEP_ENSBTAP00000006505	2154	105	47	2.93737	1.27131	-1.20821	Down	7.36e-07	2.33e-06
SHEEP_ENSBTAP00000020911	1020	460	206	27.1752	11.767	-1.20754	Down	2.79e-25	2.4e-24
SHEEP_ENSBTAP00000007669	1110	87	39	4.72292	2.04711	-1.20609	Down	6.87e-06	1.98e-05
sheep_GLEAN_10004744	417	174	78	25.1436	10.8983	-1.20609	Down	1.83e-10	7.62e-10
SHEEP_ENSP00000294383	7539	1951	875	15.594	6.76228	-1.20541	Down	2.12e-101	8.09e-100
SHEEP_ENSP00000262126	6147	3582	1607	35.1137	15.2318	-1.20495	Down	2.02e-184	1.63e-182
SHEEP_ENSBTAP00000041428	990	612	275	37.2504	16.1844	-1.20265	Down	6.75e-33	7.51e-32
SHEEP_ENSP00000385114	1014	89	40	5.28892	2.29837	-1.20236	Down	5.67e-06	1.65e-05
SHEEP_ENSP00000267568	909	178	80	11.7997	5.12773	-1.20236	Down	1.26e-10	5.3e-10
SHEEP_ENSP00000371061	894	287	129	19.3446	8.40719	-1.20223	Down	3.01e-16	1.75e-15
sheep_GLEAN_10002246	1344	1045	470	46.8524	20.375	-1.20132	Down	7.12e-55	1.32e-53
SHEEP_ENSBTAP00000026503	1659	209	94	7.59127	3.30126	-1.20132	Down	3.24e-12	1.5e-11
SHEEP_ENSP00000345162	3537	2129	958	36.2706	15.7808	-1.20063	Down	8.52e-110	3.63e-108
SHEEP_ENSBTAP00000011146	2142	80	36	2.25053	0.979223	-1.20056	Down	1.74e-05	4.82e-05
sheep_GLEAN_10017890	2304	1811	815	47.3642	20.6098	-1.20047	Down	1.17e-93	3.96e-92
SHEEP_ENSP00000346635	1245	111	50	5.3724	2.33991	-1.19911	Down	4.15e-07	1.34e-06
SHEEP_ENSBTAP00000013974	2085	566	255	16.3578	7.12579	-1.19886	Down	2.1e-30	2.16e-29
SHEEP_ENSP00000325546	1500	71	32	2.85221	1.24296	-1.1983	Down	5.38e-05	0.000140742
SHEEP_ENSP00000370672	3366	894	403	16.0043	6.97573	-1.19805	Down	5.32e-47	8.33e-46
SHEEP_ENSBTAP00000016326	2802	1344	606	28.9032	12.6009	-1.1977	Down	9.79e-70	2.34e-68
SHEEP_ENSBTAP00000029218	2886	257	116	5.36601	2.34186	-1.1962	Down	1.34e-14	7.15e-14
SHEEP_ENSBTAP00000032337	3339	1090	492	19.6709	8.58514	-1.19615	Down	8.79e-57	1.7e-55
SHEEP_ENSP00000226432	2064	556	251	16.2323	7.08537	-1.19595	Down	8.71e-30	8.81e-29
SHEEP_ENSP00000253329	1479	423	191	17.234	7.52426	-1.19564	Down	4.91e-23	3.83e-22
SHEEP_ENSBTAP00000043944	606	509	230	50.6127	22.1133	-1.19458	Down	2.33e-27	2.14e-26
SHEEP_ENSP00000334592	1290	126	57	5.88566	2.57445	-1.19294	Down	7.74e-08	2.67e-07
SHEEP_ENSP00000309482	2982	369	167	7.45647	3.26293	-1.19233	Down	3.28e-20	2.29e-19
SHEEP_ENSP00000337477	666	709	321	64.1485	28.0821	-1.19177	Down	2.5e-37	3.11e-36
SHEEP_ENSP00000264331	4794	7102	3217	89.2683	39.0977	-1.19106	Down	0	0
SHEEP_ENSBTAP00000035049	1143	64	29	3.37403	1.47826	-1.19057	Down	0.000137705	0.000344042
SHEEP_ENSBTAP00000016983	972	609	276	37.7542	16.544	-1.19033	Down	3.07e-32	3.34e-31
SHEEP_ENSBTAP00000026428	417	205	93	29.6232	12.9941	-1.18887	Down	7.76e-12	3.53e-11
SHEEP_ENSP00000313504	3207	1036	470	19.4659	8.53881	-1.18884	Down	1.5e-53	2.7e-52
SHEEP_ENSBTAP00000001700	1005	108	49	6.47548	2.84072	-1.18873	Down	7.12e-07	2.26e-06
SHEEP_ENSP00000261517	11163	1087	494	5.86764	2.57837	-1.18632	Down	6.46e-56	1.22e-54
SHEEP_ENSP00000382271	4989	198	90	2.39148	1.05106	-1.18606	Down	1.92e-11	8.52e-11
SHEEP_ENSBTAP00000012848	483	165	75	20.585	9.04717	-1.18606	Down	9.08e-10	3.6e-09
SHEEP_ENSBTAP00000019672	5067	1520	691	18.0762	7.94558	-1.18587	Down	2e-77	5.38e-76
SHEEP_ENSBTAP00000019196	879	255	116	17.481	7.68896	-1.18493	Down	2.65e-14	1.39e-13
SHEEP_ENSP00000272322	2934	655	298	13.4523	5.91773	-1.18474	Down	2.64e-34	3.05e-33
SHEEP_ENSBTAP00000013074	4158	1743	793	25.2597	11.1119	-1.18473	Down	2.22e-88	7.02e-87
SHEEP_ENSBTAP00000026511	3078	446	203	8.73134	3.84261	-1.18412	Down	7.41e-24	6e-23
SHEEP_ENSBTAP00000005558	624	413	188	39.8823	17.5538	-1.18396	Down	3.33e-22	2.53e-21
SHEEP_ENSP00000288167	1494	79	36	3.18633	1.40395	-1.18241	Down	2.47e-05	6.74e-05
SHEEP_ENSBTAP00000013214	4548	441	201	5.84296	2.57498	-1.18214	Down	1.51e-23	1.2e-22
SHEEP_ENSP00000339992	2265	283	129	7.52892	3.31833	-1.18198	Down	1.18e-15	6.62e-15
SHEEP_ENSBTAP00000043264	1938	487	222	15.1422	6.67418	-1.18192	Down	7.85e-26	6.9e-25
SHEEP_ENSP00000338171	816	136	62	10.043	4.42691	-1.18182	Down	2.99e-08	1.07e-07
SHEEP_ENSBTAP00000011949	3747	1250	570	20.1021	8.86319	-1.18145	Down	1.26e-63	2.73e-62
SHEEP_ENSBTAP00000015401	1149	526	240	27.5855	12.17	-1.18058	Down	1e-27	9.33e-27
SHEEP_ENSP00000405635	396	103	47	15.6732	6.91515	-1.18046	Down	1.48e-06	4.53e-06
sheep_GLEAN_10016050	3033	863	394	17.1456	7.56872	-1.17972	Down	2.26e-44	3.35e-43
SHEEP_ENSBTAP00000000852	2376	716	327	18.1586	8.01863	-1.17922	Down	4.43e-37	5.5e-36
SHEEP_ENSBTAP00000001982	1044	81	37	4.67519	2.0649	-1.17895	Down	2.04e-05	5.6e-05
SHEEP_ENSBTAP00000050946	1320	116	53	5.2954	2.33938	-1.17861	Down	3.31e-07	1.08e-06
SHEEP_ENSBTAP00000031879	1920	3798	1736	119.198	52.6802	-1.17803	Down	1.36e-188	1.12e-186
SHEEP_ENSBTAP00000039319	699	765	350	65.9476	29.1736	-1.17666	Down	2.27e-39	2.99e-38
SHEEP_ENSP00000408634	1713	236	108	8.30174	3.67337	-1.17631	Down	3.29e-13	1.62e-12
SHEEP_ENSP00000345731	2784	1501	687	32.4882	14.3776	-1.17609	Down	1.67e-75	4.45e-74
SHEEP_ENSBTAP00000031299	870	201	92	13.9217	6.16123	-1.17604	Down	1.85e-11	8.22e-11
SHEEP_ENSP00000420778	1134	107	49	5.68572	2.51757	-1.17531	Down	1.01e-06	3.15e-06
SHEEP_ENSP00000359688	1050	1288	590	73.9165	32.7387	-1.1749	Down	6.05e-65	1.34e-63
SHEEP_ENSBTAP00000034926	1113	478	219	25.879	11.4643	-1.17463	Down	3.76e-25	3.21e-24
SHEEP_ENSP00000424768	1032	168	77	9.80944	4.3472	-1.17408	Down	8.75e-10	3.47e-09
SHEEP_ENSBTAP00000031525	1653	72	33	2.62467	1.16316	-1.17408	Down	6.29e-05	0.000163381
SHEEP_ENSBTAP00000026293	2445	2737	1255	67.4544	29.9064	-1.17346	Down	1.23e-135	6.72e-134
SHEEP_ENSP00000408309	2247	399	183	10.7	4.74511	-1.1731	Down	3.26e-21	2.37e-20
SHEEP_ENSP00000417354	2094	4090	1876	117.696	52.1981	-1.17299	Down	1.44e-201	1.32e-199
SHEEP_ENSP00000414032	2430	619	284	15.3497	6.80943	-1.1726	Down	5.22e-32	5.66e-31
SHEEP_ENSBTAP00000012063	3108	1883	864	36.5077	16.1969	-1.17248	Down	8.58e-94	2.94e-92
SHEEP_ENSP00000373691	2010	305	140	9.14362	4.05817	-1.17194	Down	1.5e-16	8.85e-16
SHEEP_ENSP00000378260	3294	220	101	4.02452	1.78647	-1.1717	Down	2.42e-12	1.13e-11
SHEEP_ENSBTAP00000018350	1641	159	73	5.83853	2.59187	-1.17161	Down	2.62e-09	1.01e-08
SHEEP_ENSBTAP00000007448	1170	1272	584	65.5112	29.0821	-1.17161	Down	6.99e-64	1.53e-62
SHEEP_ENSBTAP00000046803	1194	98	45	4.9458	2.19587	-1.17141	Down	3.06e-06	9.14e-06
SHEEP_ENSP00000231487	492	3350	1539	410.293	182.252	-1.17072	Down	5.84e-165	4.03e-163
sheep_GLEAN_10020842	1434	185	85	7.77387	3.45357	-1.17054	Down	1.37e-10	5.74e-10
SHEEP_ENSP00000376631	1041	1654	760	95.7413	42.5365	-1.17044	Down	2.17e-82	6.37e-81
SHEEP_ENSP00000298705	1209	124	57	6.18031	2.74693	-1.16986	Down	1.54e-07	5.17e-07
sheep_GLEAN_10010374	945	224	103	14.2834	6.35044	-1.16941	Down	1.66e-12	7.84e-12
SHEEP_ENSP00000419126-D2	1173	163	75	8.37345	3.72531	-1.16846	Down	1.8e-09	6.98e-09
SHEEP_ENSP00000212015	1833	641	295	21.0722	9.37688	-1.16816	Down	6.74e-33	7.5e-32
SHEEP_ENSP00000258484	2394	912	420	22.9554	10.2217	-1.1672	Down	4.93e-46	7.55e-45
SHEEP_ENSP00000339750	852	76	35	5.37513	2.39347	-1.1672	Down	4.26e-05	0.000112445
SHEEP_ENSBTAP00000023877	3426	545	251	9.5857	4.2686	-1.16712	Down	3.54e-28	3.36e-27
SHEEP_ENSBTAP00000025950	735	254	117	20.8238	9.27464	-1.16687	Down	6.05e-14	3.13e-13
SHEEP_ENSBTAP00000013242	1560	1907	879	73.6615	32.8294	-1.16592	Down	3.92e-94	1.35e-92
sheep_GLEAN_10000486	894	193	89	13.0087	5.80031	-1.16528	Down	6.42e-11	2.75e-10
SHEEP_ENSP00000381823	3204	735	339	13.8232	6.16461	-1.16501	Down	2.53e-37	3.15e-36
SHEEP_ENSBTAP00000018538	6867	1691	780	14.8385	6.61799	-1.16488	Down	1.44e-83	4.29e-82
SHEEP_ENSP00000378938	2622	659	304	15.1449	6.75522	-1.16476	Down	1.26e-33	1.43e-32
sheep_GLEAN_10003981	612	143	66	14.0799	6.28335	-1.16403	Down	1.96e-08	7.12e-08
SHEEP_ENSP00000296626	963	455	210	28.4708	12.7055	-1.16403	Down	1.07e-23	8.63e-23
SHEEP_ENSBTAP00000005148	825	351	162	25.637	11.4409	-1.16403	Down	1.24e-18	8.09e-18
SHEEP_ENSP00000343742	1236	656	303	31.9816	14.2831	-1.16293	Down	2.12e-33	2.39e-32
SHEEP_ENSBTAP00000015848	7011	4427	2046	38.0491	17.003	-1.16208	Down	8.39e-215	7.97e-213
SHEEP_ENSP00000217800	2100	266	123	7.63268	3.41259	-1.16132	Down	1.95e-14	1.04e-13
SHEEP_ENSBTAP00000035016	2031	188	87	5.57779	2.49579	-1.1602	Down	1.31e-10	5.52e-10
SHEEP_ENSBTAP00000002964	2232	242	112	6.53335	2.92363	-1.16006	Down	3.03e-13	1.5e-12
SHEEP_ENSBTAP00000001630	705	337	156	28.8042	12.8924	-1.15976	Down	7.43e-18	4.68e-17
SHEEP_ENSBTAP00000053683	4464	2548	1180	34.3946	15.4013	-1.15913	Down	5.52e-124	2.66e-122
SHEEP_ENSBTAP00000027882	2217	421	195	11.4428	5.12469	-1.1589	Down	6.74e-22	5.04e-21
SHEEP_ENSP00000360967	1923	1481	686	46.4077	20.7847	-1.15884	Down	7.96e-73	2.02e-71
SHEEP_ENSP00000381504	837	151	70	10.8709	4.87272	-1.15767	Down	9.14e-09	3.39e-08
SHEEP_ENSBTAP00000043009	1164	261	121	13.5115	6.05663	-1.1576	Down	3.98e-14	2.08e-13
SHEEP_ENSP00000394297	2466	608	282	14.8568	6.66277	-1.15693	Down	7.79e-31	8.11e-30
SHEEP_ENSP00000295774	3711	125	58	2.02971	0.910617	-1.15636	Down	1.79e-07	5.96e-07
SHEEP_ENSBTAP00000017564	1119	390	181	21.0014	9.42426	-1.15604	Down	2.52e-20	1.77e-19
SHEEP_ENSP00000368212	2154	713	331	19.9461	8.95326	-1.15562	Down	8.21e-36	9.9e-35
SHEEP_ENSP00000350009	2790	491	228	10.6045	4.76134	-1.15524	Down	3.71e-25	3.17e-24
SHEEP_ENSP00000321005	945	183	85	11.669	5.24066	-1.15486	Down	2.69e-10	1.1e-09
SHEEP_ENSP00000221972	672	71	33	6.36654	2.86117	-1.15391	Down	8.9e-05	0.000227274
SHEEP_ENSBTAP00000030362	2856	557	259	11.752	5.28373	-1.15328	Down	3e-28	2.86e-27
SHEEP_ENSP00000373715	1266	215	100	10.2334	4.60219	-1.15289	Down	8e-12	3.63e-11
sheep_GLEAN_10017555	510	129	60	15.2417	6.85456	-1.15289	Down	1.22e-07	4.13e-07
SHEEP_ENSBTAP00000015283	2253	258	120	6.90038	3.10326	-1.15289	Down	6.71e-14	3.46e-13
SHEEP_ENSBTAP00000000570	825	230	107	16.7992	7.55664	-1.15258	Down	1.52e-12	7.21e-12
SHEEP_ENSP00000351015	8469	1410	656	10.0323	4.51305	-1.15248	Down	7.91e-69	1.86e-67
SHEEP_ENSBTAP00000018952	2889	447	208	9.32341	4.19483	-1.15224	Down	5.9e-23	4.57e-22
sheep_GLEAN_10021745	2250	101	47	2.70491	1.21707	-1.15218	Down	2.93e-06	8.77e-06
SHEEP_ENSP00000414364	1185	116	54	5.89867	2.65506	-1.15165	Down	5.4e-07	1.73e-06
SHEEP_ENSP00000326473	423	513	239	73.0788	32.9197	-1.1505	Down	4.73e-26	4.21e-25
SHEEP_ENSP00000338711	2514	103	48	2.4688	1.11244	-1.15009	Down	2.41e-06	7.27e-06
SHEEP_ENSP00000083182	1728	605	282	21.0973	9.50833	-1.14979	Down	2.1e-30	2.16e-29
SHEEP_ENSP00000264451	1548	549	256	21.3706	9.63535	-1.14922	Down	1.02e-27	9.44e-27
SHEEP_ENSP00000266604	384	579	270	90.8577	40.9667	-1.14916	Down	3.83e-29	3.79e-28
SHEEP_ENSP00000312758	3393	684	319	12.1475	5.47779	-1.14899	Down	4.02e-34	4.61e-33
SHEEP_ENSP00000261637	8373	1698	792	12.22	5.51116	-1.14882	Down	4.23e-82	1.23e-80
SHEEP_ENSP00000257430	8559	2227	1039	15.6788	7.0728	-1.14846	Down	4.88e-107	2.03e-105
SHEEP_ENSBTAP00000027426	3324	347	162	6.29047	2.83957	-1.14749	Down	4.68e-18	2.98e-17
sheep_GLEAN_10011345	522	182	85	21.0095	9.4874	-1.14696	Down	3.75e-10	1.52e-09
SHEEP_ENSBTAP00000040697	4557	167	78	2.20827	0.997273	-1.14686	Down	1.99e-09	7.71e-09
sheep_GLEAN_10011885	1122	152	71	8.16329	3.68692	-1.14673	Down	1.06e-08	3.91e-08
SHEEP_ENSBTAP00000043780	279	62	29	13.3907	6.05609	-1.14477	Down	0.000276842	0.000665465
SHEEP_ENSP00000298875	2349	761	356	19.5216	8.8301	-1.14457	Down	1.49e-37	1.88e-36
SHEEP_ENSBTAP00000025155	3834	1139	533	17.9014	8.09979	-1.14411	Down	2.58e-55	4.81e-54
SHEEP_ENSP00000290650	5262	690	323	7.90156	3.57644	-1.14362	Down	3.67e-34	4.21e-33
SHEEP_ENSP00000377048	6087	3035	1421	30.0448	13.6016	-1.14334	Down	3.82e-144	2.33e-142
SHEEP_ENSP00000359300	516	551	258	64.3453	29.1319	-1.14323	Down	1.35e-27	1.25e-26
SHEEP_ENSBTAP00000011803	561	803	376	86.2516	39.0502	-1.14322	Down	1.84e-39	2.44e-38
SHEEP_ENSP00000373684	1398	378	177	16.2929	7.37675	-1.14319	Down	2e-19	1.36e-18
SHEEP_ENSBTAP00000010436	609	568	266	56.2012	25.4486	-1.14302	Down	2.17e-28	2.09e-27
SHEEP_ENSBTAP00000023603	291	143	67	29.6113	13.4147	-1.14234	Down	3.18e-08	1.13e-07
SHEEP_ENSBTAP00000017867	813	143	67	10.5989	4.80157	-1.14234	Down	3.18e-08	1.13e-07
SHEEP_ENSBTAP00000018384	1191	209	98	10.5742	4.79417	-1.1412	Down	2.27e-11	1e-10
SHEEP_ENSP00000220764	939	520	244	33.3697	15.1399	-1.14018	Down	4.98e-26	4.42e-25
SHEEP_ENSP00000266674	2640	3799	1783	86.7122	39.3501	-1.13987	Down	4.67e-179	3.66e-177
sheep_GLEAN_10013236	1299	98	46	4.54602	2.06323	-1.1397	Down	4.99e-06	1.46e-05
SHEEP_ENSBTAP00000027443	465	396	186	51.3165	23.3055	-1.13875	Down	3.69e-20	2.57e-19
SHEEP_ENSP00000256443	1041	298	140	17.2496	7.83567	-1.13844	Down	1.54e-15	8.61e-15
SHEEP_ENSP00000422793	2691	149	70	3.33647	1.51559	-1.13844	Down	1.79e-08	6.5e-08
sheep_GLEAN_10013735	4179	845	397	12.1843	5.53499	-1.13837	Down	3.64e-41	5.07e-40
sheep_GLEAN_10004093	5202	630	296	7.29768	3.31528	-1.13831	Down	4.09e-31	4.29e-30
SHEEP_ENSP00000376161	462	398	187	51.9106	23.583	-1.13828	Down	3.05e-20	2.14e-19
SHEEP_ENSBTAP00000012897	570	332	156	35.0976	15.9459	-1.13819	Down	3.89e-17	2.37e-16
SHEEP_ENSBTAP00000022642	2820	1611	757	34.424	15.6403	-1.13814	Down	7.42e-77	1.99e-75
SHEEP_ENSBTAP00000005771	2139	68	32	1.91563	0.871641	-1.13602	Down	0.000152739	0.000380091
sheep_GLEAN_10017850	1371	221	104	9.71336	4.41972	-1.13602	Down	7.28e-12	3.31e-11
SHEEP_ENSBTAP00000015397	1386	119	56	5.17367	2.35409	-1.13602	Down	5.14e-07	1.65e-06
SHEEP_ENSP00000415464	2199	607	286	16.6333	7.57774	-1.13423	Down	7.1e-30	7.2e-29
SHEEP_ENSBTAP00000027625	687	261	123	22.8928	10.4315	-1.13394	Down	1.03e-13	5.24e-13
SHEEP_ENSP00000360569	1596	1084	511	40.9271	18.6546	-1.13352	Down	5.67e-52	9.91e-51
SHEEP_ENSBTAP00000016514	942	4066	1917	260.094	118.569	-1.13331	Down	9.5e-190	8.01e-188
SHEEP_ENSP00000253363	1593	3756	1771	142.077	64.7741	-1.13319	Down	2.09e-175	1.57e-173
SHEEP_ENSBTAP00000042628	2784	854	403	18.4843	8.43402	-1.13201	Down	3.15e-41	4.41e-40
SHEEP_ENSBTAP00000005072	924	771	364	50.2802	22.9524	-1.13135	Down	2.37e-37	2.96e-36
SHEEP_ENSBTAP00000006615	2445	1095	517	26.9867	12.32	-1.13125	Down	2.56e-52	4.51e-51
SHEEP_ENSBTAP00000040937	1275	127	60	6.00217	2.74183	-1.13035	Down	2.38e-07	7.87e-07
SHEEP_ENSP00000379366	639	292	138	27.5357	12.5828	-1.12985	Down	4.33e-15	2.36e-14
SHEEP_ENSP00000265748	3372	495	234	8.8457	4.04322	-1.12947	Down	1.67e-24	1.39e-23
SHEEP_ENSBTAP00000005370	615	110	52	10.7779	4.92637	-1.12947	Down	1.56e-06	4.77e-06
sheep_GLEAN_10018521	198	630	298	191.73	87.6899	-1.12859	Down	1.04e-30	1.07e-29
SHEEP_ENSBTAP00000024467	1107	93	44	5.06232	2.31581	-1.12828	Down	1.03e-05	2.91e-05
SHEEP_ENSBTAP00000009957	1323	619	293	28.1933	12.9035	-1.12759	Down	3.66e-30	3.75e-29
SHEEP_ENSP00000420780	1284	207	98	9.71449	4.44692	-1.12733	Down	4.4e-11	1.91e-10
SHEEP_ENSBTAP00000006008	1581	133	63	5.06914	2.32171	-1.12656	Down	1.33e-07	4.51e-07
SHEEP_ENSP00000412202	693	1013	480	88.0827	40.3559	-1.12608	Down	3.45e-48	5.56e-47
SHEEP_ENSBTAP00000010757	1812	213	101	7.08331	3.2476	-1.12505	Down	2.49e-11	1.09e-10
SHEEP_ENSP00000371497	960	78	37	4.89596	2.24558	-1.1245	Down	5.69e-05	0.000148631
SHEEP_ENSP00000368485	789	215	102	16.4201	7.5322	-1.12432	Down	2.05e-11	9.09e-11
SHEEP_ENSBTAP00000028197	3111	413	196	7.99953	3.67075	-1.12384	Down	1.49e-20	1.06e-19
SHEEP_ENSP00000247470	591	512	243	52.2032	23.9562	-1.12374	Down	4.25e-25	3.62e-24
SHEEP_ENSBTAP00000018992	1506	297	141	11.8835	5.45498	-1.12332	Down	3.4e-15	1.87e-14
SHEEP_ENSP00000359385	1779	200	95	6.77437	3.11133	-1.12255	Down	1.08e-10	4.58e-10
SHEEP_ENSP00000372804	1434	385	183	16.1781	7.43534	-1.12157	Down	3.32e-19	2.22e-18
SHEEP_ENSP00000414924	921	61	29	3.99103	1.83458	-1.12131	Down	0.0003899	0.000920434
SHEEP_ENSP00000423602	843	122	58	8.72061	4.00866	-1.12131	Down	4.88e-07	1.57e-06
SHEEP_ENSP00000404465	1314	410	195	18.802	8.64645	-1.1207	Down	2.5e-20	1.76e-19
SHEEP_ENSP00000403214	672	82	39	7.35291	3.38138	-1.1207	Down	3.84e-05	0.000102176
SHEEP_ENSBTAP00000017798-D2	2346	246	117	6.31861	2.90574	-1.1207	Down	8.56e-13	4.12e-12
sheep_GLEAN_10017667	753	82	39	6.56196	3.01765	-1.1207	Down	3.84e-05	0.000102158
SHEEP_ENSBTAP00000018584	4290	3464	1648	48.6559	22.382	-1.12028	Down	5.34e-159	3.6e-157
SHEEP_ENSBTAP00000018036	1269	250	119	11.8712	5.46366	-1.11952	Down	5.85e-13	2.84e-12
SHEEP_ENSP00000379463	2589	189	90	4.3989	2.02539	-1.11894	Down	3.9e-10	1.58e-09
SHEEP_ENSBTAP00000006773	1113	128	61	6.92994	3.19325	-1.11782	Down	2.73e-07	8.99e-07
SHEEP_ENSBTAP00000023803	2322	625	298	16.2193	7.47744	-1.1171	Down	5.23e-30	5.33e-29
SHEEP_ENSBTAP00000008885	1455	610	291	25.2628	11.6528	-1.11634	Down	2.69e-29	2.68e-28
SHEEP_ENSP00000352282	1125	88	42	4.71351	2.17518	-1.11567	Down	2.13e-05	5.85e-05
SHEEP_ENSBTAP00000047701	219	264	126	72.6398	33.5216	-1.11567	Down	1.55e-13	7.82e-13
SHEEP_ENSP00000311505	1797	331	158	11.0993	5.1228	-1.11546	Down	1.36e-16	8.1e-16
SHEEP_ENSP00000330302	2796	1327	634	28.5988	13.2115	-1.11417	Down	1.53e-61	3.2e-60
SHEEP_ENSP00000330222	867	316	151	21.9625	10.1474	-1.11393	Down	7.09e-16	4.04e-15
SHEEP_ENSBTAP00000053509	2412	1492	713	37.274	17.2231	-1.11383	Down	6.16e-69	1.46e-67
SHEEP_ENSBTAP00000003173	9324	3569	1706	23.0653	10.6604	-1.11346	Down	3.61e-162	2.47e-160
SHEEP_ENSP00000311344	1878	1950	933	62.5682	28.9457	-1.11208	Down	2.62e-89	8.43e-88
SHEEP_ENSBTAP00000001464	681	794	380	70.2567	32.5114	-1.11169	Down	2.16e-37	2.7e-36
SHEEP_ENSP00000354340	1332	771	369	34.8791	16.1406	-1.11166	Down	2.34e-36	2.85e-35
SHEEP_ENSP00000356468	1929	2388	1143	74.5962	34.5233	-1.11153	Down	7.41e-109	3.14e-107
SHEEP_ENSBTAP00000023197	2463	781	374	19.1074	8.8472	-1.11084	Down	9.17e-37	1.13e-35
SHEEP_ENSP00000365019	738	499	239	40.7435	18.8686	-1.11058	Down	4.53e-24	3.7e-23
SHEEP_ENSP00000388756	3156	797	382	15.2172	7.05221	-1.10956	Down	2.04e-37	2.56e-36
SHEEP_ENSBTAP00000020914	1845	582	279	19.0082	8.81062	-1.10931	Down	9.29e-28	8.66e-27
SHEEP_ENSBTAP00000033611	1707	148	71	5.22448	2.42339	-1.10826	Down	3.97e-08	1.4e-07
SHEEP_ENSP00000354688	1023	450	216	26.5064	12.302	-1.10745	Down	9.07e-22	6.75e-21
SHEEP_ENSP00000336606	2721	150	72	3.32183	1.54171	-1.10745	Down	3.28e-08	1.17e-07
SHEEP_ENSBTAP00000000121	1518	2332	1120	92.5702	42.9878	-1.10662	Down	1.33e-105	5.38e-104
SHEEP_ENSBTAP00000029840	1533	716	344	28.144	13.0742	-1.1061	Down	1.27e-33	1.44e-32
SHEEP_ENSP00000326240	1830	337	162	11.0967	5.15778	-1.10531	Down	1.22e-16	7.26e-16
SHEEP_ENSP00000359520	1809	104	50	3.46425	1.61039	-1.10514	Down	4.46e-06	1.31e-05
SHEEP_ENSBTAP00000010044	2100	719	346	20.6312	9.59965	-1.10377	Down	1.2e-33	1.37e-32
SHEEP_ENSBTAP00000015090	1050	322	155	18.4791	8.60084	-1.10335	Down	6.33e-16	3.62e-15
sheep_GLEAN_10012109	339	376	181	66.8348	31.1084	-1.1033	Down	2.43e-18	1.57e-17
SHEEP_ENSP00000306482	3762	108	52	1.72989	0.805347	-1.103	Down	3.02e-06	9.03e-06
SHEEP_ENSBTAP00000037777	2151	820	395	22.9714	10.6993	-1.10232	Down	4.64e-38	5.92e-37
SHEEP_ENSP00000307004	1422	251	121	10.6363	4.95775	-1.10123	Down	1.06e-12	5.06e-12
SHEEP_ENSBTAP00000053446	3903	1791	864	27.6511	12.8977	-1.10022	Down	8.52e-81	2.41e-79
SHEEP_ENSP00000328327	957	174	84	10.956	5.11406	-1.09918	Down	3.26e-09	1.25e-08
sheep_GLEAN_10015523	1980	2218	1071	67.5011	31.5154	-1.09885	Down	2.05e-99	7.74e-98
SHEEP_ENSP00000350491	1233	149	72	7.28178	3.40226	-1.0978	Down	4.54e-08	1.6e-07
SHEEP_ENSP00000353608	2625	7752	3747	177.95	83.1674	-1.09739	Down	0	0
SHEEP_ENSP00000263826	1395	393	190	16.9759	7.93557	-1.09708	Down	6.1e-19	4.03e-18
SHEEP_ENSBTAP00000038735	531	213	103	24.1713	11.3016	-1.09676	Down	6.22e-11	2.67e-10
[truncated: 237 more rows]
