# Supplementary material for: Skin transcriptome profiles associated with coat color in sheep
Source: BMC Genomics. 2013 Jun 10;14:389. doi: 10.1186/1471-2164-14-389 (PMC3689618; doi:10.1186/1471-2164-14-389)
Supplement: Additional file 3: Table S3 — Differentially expressed novel genes in black versus white sheep skin. List of novel genes expressed differentially with fold change and P value. [file 1471-2164-14-389-S3.xlsx]

## Sheet: Sheet1
Supplementary Table 3. Differentially expressed novel genesin black vs white sheep skin
geneID(7892)	geneLength	Trans-sheep-W_rawfragments(18434126)	Trans-sheep-B_rawfragments(18799765)	Trans-sheep-W_FPKM	Trans-sheep-B_FPKM	log2(Trans-sheep-B_FPKM/Trans-sheep-W_FPKM)	up/down	pvalue	FDR	Nt-ID
Unigene36766_All	492	102	0	11.2464	0	-13.4572	Down	7.14e-32	3.47e-30	--
Unigene41302_All	216	23	0	5.7763	0	-12.4959	Down	9.41e-08	1.03e-06	--
Unigene41693_All	268	25	0	5.0604	0	-12.305	Down	2.31e-08	2.77e-07	--
Unigene46550_All	253	21	0	4.5027	0	-12.1366	Down	3.84e-07	3.84e-06	--
Unigene47713_All	232	19	0	4.4427	0	-12.1172	Down	1.57e-06	1.42e-05	--
Unigene46972_All	216	17	0	4.2695	0	-12.0599	Down	6.39e-06	5.15e-05	--
Unigene47679_All	334	26	0	4.2228	0	-12.044	Down	1.14e-08	1.42e-07	--
Unigene35236_All	233	18	0	4.1908	0	-12.033	Down	3.16e-06	2.7e-05	--
Unigene34047_All	250	19	0	4.1228	0	-12.0094	Down	1.57e-06	1.42e-05	--
Unigene36984_All	291	22	0	4.1012	0	-12.0018	Down	1.9e-07	1.99e-06	--
Unigene44128_All	212	16	0	4.0941	0	-11.9993	Down	1.29e-05	9.8e-05	--
Unigene49229_All	282	21	0	4.0397	0	-11.98	Down	3.84e-07	3.84e-06	--
Unigene50195_All	248	18	0	3.9373	0	-11.943	Down	3.16e-06	2.7e-05	--
Unigene47898_All	221	16	0	3.9274	0	-11.9394	Down	1.29e-05	9.79e-05	--
Unigene49388_All	252	18	0	3.8748	0	-11.9199	Down	3.16e-06	2.7e-05	--
Unigene43511_All	298	20	0	3.6408	0	-11.83	Down	7.75e-07	7.38e-06	--
Unigene49273_All	324	21	0	3.516	0	-11.7797	Down	3.84e-07	3.84e-06	--
Unigene47109_All	201	13	0	3.5085	0	-11.7766	Down	0.000106	0.000652	--
Unigene42967_All	344	22	0	3.4693	0	-11.7604	Down	1.9e-07	1.99e-06	--
Unigene47754_All	252	16	0	3.4443	0	-11.75	Down	1.29e-05	9.79e-05	--
Unigene49405_All	300	19	0	3.4357	0	-11.7464	Down	1.57e-06	1.42e-05	--
Unigene37064_All	601	38	0	3.4299	0	-11.744	Down	2.48e-12	4.4e-11	--
Unigene35510_All	269	17	0	3.4283	0	-11.7433	Down	6.39e-06	5.16e-05	--
Unigene47677_All	317	20	0	3.4225	0	-11.7408	Down	7.75e-07	7.38e-06	--
Unigene44216_All	271	17	0	3.403	0	-11.7326	Down	6.39e-06	5.15e-05	--
Unigene43938_All	242	15	0	3.3624	0	-11.7153	Down	2.61e-05	0.000185	--
Unigene46967_All	307	19	0	3.3573	0	-11.7131	Down	1.57e-06	1.42e-05	--
Unigene38094_All	211	13	0	3.3422	0	-11.7066	Down	0.000106	0.000653	--
Unigene48079_All	212	13	0	3.3265	0	-11.6998	Down	0.000106	0.000652	--
Unigene34207_All	230	14	0	3.302	0	-11.6891	Down	5.26e-05	0.000349	--
Unigene38119_All	215	13	0	3.2801	0	-11.6795	Down	0.000106	0.000653	--
Unigene41677_All	383	23	0	3.2577	0	-11.6696	Down	9.41e-08	1.03e-06	--
Unigene39522_All	253	15	0	3.2162	0	-11.6511	Down	2.61e-05	0.000185	--
Unigene36083_All	255	15	0	3.191	0	-11.6398	Down	2.61e-05	0.000186	--
Unigene43361_All	255	15	0	3.191	0	-11.6398	Down	2.61e-05	0.000185	--
Unigene34443_All	221	13	0	3.191	0	-11.6398	Down	0.000106	0.000654	--
Unigene39944_All	291	17	0	3.1691	0	-11.6299	Down	6.39e-06	5.16e-05	--
Unigene43280_All	292	17	0	3.1582	0	-11.6249	Down	6.39e-06	5.16e-05	--
Unigene45184_All	245	14	0	3.0998	0	-11.598	Down	5.26e-05	0.000349	--
Unigene44158_All	368	21	0	3.0956	0	-11.596	Down	3.84e-07	3.84e-06	--
Unigene34251_All	355	20	0	3.0562	0	-11.5775	Down	7.75e-07	7.39e-06	--
Unigene46246_All	232	13	0	3.0397	0	-11.5697	Down	0.000106	0.000652	--
Unigene47245_All	250	14	0	3.0378	0	-11.5688	Down	5.26e-05	0.000348	--
Unigene43608_All	322	18	0	3.0325	0	-11.5663	Down	3.16e-06	2.7e-05	--
Unigene38189_All	306	17	0	3.0137	0	-11.5573	Down	6.39e-06	5.16e-05	--
Unigene43477_All	290	16	0	2.9929	0	-11.5473	Down	1.29e-05	9.8e-05	--
Unigene42631_All	274	15	0	2.9697	0	-11.5361	Down	2.61e-05	0.000185	--
Unigene42890_All	259	14	0	2.9323	0	-11.5178	Down	5.26e-05	0.000349	--
Unigene38117_All	317	17	0	2.9092	0	-11.5064	Down	6.39e-06	5.16e-05	--
Unigene39837_All	243	13	0	2.9021	0	-11.5029	Down	0.000106	0.000653	--
Unigene48139_All	281	15	0	2.8958	0	-11.4997	Down	2.61e-05	0.000185	--
Unigene49394_All	245	13	0	2.8784	0	-11.4911	Down	0.000106	0.000651	--
Unigene47419_All	264	14	0	2.8767	0	-11.4902	Down	5.26e-05	0.000348	--
Unigene43409_All	302	16	0	2.874	0	-11.4888	Down	1.29e-05	9.8e-05	--
Unigene34171_All	340	18	0	2.8719	0	-11.4878	Down	3.16e-06	2.7e-05	--
Unigene37495_All	286	15	0	2.8451	0	-11.4743	Down	2.61e-05	0.000186	--
Unigene47801_All	363	19	0	2.8394	0	-11.4714	Down	1.57e-06	1.42e-05	--
Unigene44424_All	271	14	0	2.8024	0	-11.4524	Down	5.26e-05	0.000349	--
Unigene46506_All	276	14	0	2.7517	0	-11.4261	Down	5.26e-05	0.000348	--
Unigene42599_All	289	14	0	2.6279	0	-11.3597	Down	5.26e-05	0.000349	--
Unigene47461_All	290	14	0	2.6188	0	-11.3547	Down	5.26e-05	0.000348	--
CL379.Contig1_All	461	22	0	2.5888	0	-11.3381	Down	1.9e-07	2e-06	--
Unigene43543_All	273	13	0	2.5832	0	-11.3349	Down	0.000106	0.000652	--
Unigene46715_All	379	18	0	2.5764	0	-11.3311	Down	3.16e-06	2.7e-05	--
Unigene39571_All	320	15	0	2.5428	0	-11.3122	Down	2.61e-05	0.000185	--
Unigene48055_All	321	15	0	2.5349	0	-11.3077	Down	2.61e-05	0.000185	--
Unigene47139_All	365	17	0	2.5266	0	-11.303	Down	6.39e-06	5.15e-05	--
Unigene47429_All	394	18	0	2.4783	0	-11.2751	Down	3.16e-06	2.7e-05	--
Unigene40264_All	288	13	0	2.4487	0	-11.2578	Down	0.000106	0.000653	--
Unigene46599_All	290	13	0	2.4318	0	-11.2478	Down	0.000106	0.000652	--
Unigene47432_All	294	13	0	2.3987	0	-11.228	Down	0.000106	0.000652	--
Unigene34583_All	320	14	0	2.3733	0	-11.2127	Down	5.26e-05	0.000349	--
Unigene35875_All	299	13	0	2.3586	0	-11.2037	Down	0.000106	0.000653	--
Unigene46418_All	324	14	0	2.344	0	-11.1948	Down	5.26e-05	0.000349	--
Unigene42334_All	336	14	0	2.2603	0	-11.1423	Down	5.26e-05	0.000349	--
Unigene46668_All	409	17	0	2.2548	0	-11.1388	Down	6.39e-06	5.15e-05	--
Unigene48210_All	320	13	0	2.2038	0	-11.1058	Down	0.000106	0.000651	--
Unigene46835_All	376	15	0	2.1641	0	-11.0796	Down	2.61e-05	0.000185	--
Unigene34659_All	330	13	0	2.137	0	-11.0614	Down	0.000106	0.000653	--
Unigene46203_All	363	14	0	2.0922	0	-11.0308	Down	5.26e-05	0.000349	--
Unigene44451_All	377	14	0	2.0145	0	-10.9762	Down	5.26e-05	0.000349	--
Unigene40263_All	416	15	0	1.956	0	-10.9337	Down	2.61e-05	0.000185	--
Unigene42106_All	365	13	0	1.9321	0	-10.916	Down	0.000106	0.000652	--
Unigene35745_All	372	13	0	1.8957	0	-10.8885	Down	0.000106	0.000653	--
Unigene36731_All	374	13	0	1.8856	0	-10.8808	Down	0.000106	0.000653	--
Unigene34752_All	539	104	2	10.467	0.1974	-5.7286	Down	2.58e-29	1.15e-27	--
Unigene36185_All	396	34	1	4.6576	0.1343	-5.1161	Down	7.69e-10	1.09e-08	--
Unigene42918_All	460	29	1	3.4199	0.1156	-4.8867	Down	2.24e-08	2.69e-07	--
Unigene41444_All	299	29	1	5.2614	0.1779	-4.8863	Down	2.24e-08	2.69e-07	--
Unigene44768_All	279	29	1	5.6386	0.1907	-4.886	Down	2.24e-08	2.69e-07	--
Unigene44699_All	433	27	1	3.3826	0.1228	-4.7838	Down	8.56e-08	9.46e-07	--
Unigene44760_All	313	26	1	4.5062	0.1699	-4.7292	Down	1.67e-07	1.77e-06	--
Unigene41356_All	314	26	1	4.4918	0.1694	-4.7288	Down	1.67e-07	1.77e-06	--
Unigene35479_All	340	25	1	3.9888	0.1564	-4.6726	Down	3.26e-07	3.29e-06	--
Unigene37751_All	416	50	2	6.5201	0.2557	-4.6724	Down	1.96e-13	3.79e-12	--
Unigene44621_All	303	25	1	4.4758	0.1756	-4.6718	Down	3.26e-07	3.29e-06	--
Unigene42919_All	346	24	1	3.7628	0.1537	-4.6136	Down	6.34e-07	6.13e-06	--
Unigene50292_All	273	24	1	4.769	0.1948	-4.6136	Down	6.34e-07	6.13e-06	--
Unigene33869_All	374	24	1	3.4811	0.1422	-4.6135	Down	6.34e-07	6.14e-06	--
Unigene36346_All	246	24	1	5.2924	0.2162	-4.6135	Down	6.34e-07	6.14e-06	--
Unigene36862_All	429	24	1	3.0348	0.124	-4.6132	Down	6.34e-07	6.14e-06	--
Unigene35248_All	371	24	1	3.5093	0.1434	-4.6131	Down	6.34e-07	6.14e-06	--
Unigene41658_All	226	24	1	5.7608	0.2354	-4.6131	Down	6.34e-07	6.13e-06	--
Unigene36803_All	335	47	2	7.6108	0.3176	-4.5828	Down	1.44e-12	2.6e-11	--
Unigene41629_All	306	23	1	4.0774	0.1738	-4.5521	Down	1.23e-06	1.14e-05	--
Unigene41486_All	211	23	1	5.9132	0.2521	-4.5519	Down	1.23e-06	1.14e-05	--
Unigene45311_All	467	23	1	2.6717	0.1139	-4.5519	Down	1.23e-06	1.14e-05	--
Unigene40182_All	486	22	1	2.4556	0.1094	-4.4884	Down	2.4e-06	2.09e-05	--
Unigene41681_All	282	22	1	4.2321	0.1886	-4.488	Down	2.4e-06	2.09e-05	--
Unigene34829_All	289	22	1	4.1295	0.1841	-4.4874	Down	2.4e-06	2.09e-05	--
Unigene36697_All	567	21	1	2.0092	0.0938	-4.4209	Down	4.65e-06	3.84e-05	--
Unigene38081_All	305	21	1	3.7351	0.1744	-4.4207	Down	4.65e-06	3.84e-05	--
Unigene50316_All	261	21	1	4.3647	0.2038	-4.4207	Down	4.65e-06	3.84e-05	--
Unigene35434_All	350	21	1	3.2548	0.152	-4.4204	Down	4.65e-06	3.84e-05	--
Unigene44053_All	307	21	1	3.7107	0.1733	-4.4203	Down	4.65e-06	3.84e-05	--
Unigene34822_All	805	42	2	2.8303	0.1322	-4.4202	Down	3.93e-11	6.26e-10	--
Unigene34215_All	395	21	1	2.884	0.1347	-4.4202	Down	4.65e-06	3.84e-05	--
Unigene47696_All	213	20	1	5.0936	0.2497	-4.3504	Down	8.99e-06	7.05e-05	--
Unigene49287_All	222	20	1	4.8871	0.2396	-4.3503	Down	8.99e-06	7.04e-05	--
Unigene34548_All	478	20	1	2.2698	0.1113	-4.35	Down	8.99e-06	7.05e-05	--
Unigene46655_All	376	20	1	2.8855	0.1415	-4.3499	Down	8.99e-06	7.05e-05	--
Unigene49346_All	360	20	1	3.0137	0.1478	-4.3498	Down	8.99e-06	7.04e-05	--
Unigene37745_All	236	39	2	8.9646	0.4508	-4.3137	Down	2.82e-10	4.16e-09	--
Unigene49493_All	643	19	1	1.603	0.0827	-4.2767	Down	1.74e-05	0.000128	--
Unigene41739_All	213	19	1	4.839	0.2497	-4.2764	Down	1.74e-05	0.000128	--
Unigene41595_All	200	19	1	5.1535	0.266	-4.2761	Down	1.74e-05	0.000128	--
Unigene35033_All	266	19	1	3.8748	0.2	-4.276	Down	1.74e-05	0.000128	--
Unigene39808_All	391	18	1	2.4973	0.136	-4.1987	Down	3.35e-05	0.000231	--
Unigene43917_All	340	18	1	2.8719	0.1564	-4.1987	Down	3.35e-05	0.000231	--
Unigene42801_All	287	18	1	3.4023	0.1853	-4.1986	Down	3.35e-05	0.000231	--
Unigene43427_All	311	18	1	3.1397	0.171	-4.1986	Down	3.35e-05	0.000231	--
Unigene44016_All	273	18	1	3.5767	0.1948	-4.1986	Down	3.35e-05	0.000231	--
Unigene47685_All	344	18	1	2.8385	0.1546	-4.1985	Down	3.35e-05	0.000231	--
Unigene49431_All	274	18	1	3.5637	0.1941	-4.1985	Down	3.35e-05	0.000231	--
Unigene39869_All	349	18	1	2.7979	0.1524	-4.1984	Down	3.35e-05	0.000231	--
Unigene34873_All	300	18	1	3.2548	0.1773	-4.1983	Down	3.35e-05	0.000231	--
Unigene43913_All	300	18	1	3.2548	0.1773	-4.1983	Down	3.35e-05	0.000231	--
Unigene44095_All	270	18	1	3.6165	0.197	-4.1983	Down	3.35e-05	0.000231	--
Unigene47810_All	321	18	1	3.0419	0.1657	-4.1983	Down	3.35e-05	0.000231	--
Unigene49149_All	357	18	1	2.7352	0.149	-4.1983	Down	3.35e-05	0.000231	--
Unigene36308_All	309	36	2	6.3201	0.3443	-4.1982	Down	2.01e-09	2.73e-08	--
Unigene47666_All	260	18	1	3.7556	0.2046	-4.1982	Down	3.35e-05	0.000231	--
Unigene47267_All	257	18	1	3.7994	0.207	-4.1981	Down	3.35e-05	0.000231	--
Unigene39804_All	327	18	1	2.9861	0.1627	-4.198	Down	3.35e-05	0.000231	--
Unigene39888_All	360	18	1	2.7124	0.1478	-4.1979	Down	3.35e-05	0.000231	--
Unigene36849_All	348	18	1	2.8059	0.1529	-4.1978	Down	3.35e-05	0.000231	--
Unigene43506_All	204	17	1	4.5206	0.2607	-4.1161	Down	6.44e-05	0.000416	--
Unigene46253_All	364	17	1	2.5335	0.1461	-4.1161	Down	6.44e-05	0.000416	--
Unigene45225_All	321	17	1	2.8729	0.1657	-4.1159	Down	6.44e-05	0.000416	--
Unigene45386_All	238	17	1	3.8748	0.2235	-4.1158	Down	6.44e-05	0.000416	--
Unigene37102_All	268	17	1	3.4411	0.1985	-4.1157	Down	6.44e-05	0.000417	--
Unigene45824_All	440	17	1	2.0959	0.1209	-4.1157	Down	6.44e-05	0.000416	--
Unigene33971_All	216	17	1	4.2695	0.2463	-4.1156	Down	6.44e-05	0.000417	--
Unigene45120_All	259	17	1	3.5606	0.2054	-4.1156	Down	6.44e-05	0.000416	--
Unigene46940_All	216	17	1	4.2695	0.2463	-4.1156	Down	6.44e-05	0.000416	--
Unigene47700_All	226	17	1	4.0805	0.2354	-4.1156	Down	6.44e-05	0.000416	--
Unigene49124_All	345	17	1	2.6731	0.1542	-4.1156	Down	6.44e-05	0.000416	--
Unigene35299_All	592	33	2	3.0239	0.1797	-4.0727	Down	1.41e-08	1.74e-07	--
Unigene44794_All	457	33	2	3.9172	0.2328	-4.0727	Down	1.41e-08	1.74e-07	--
Unigene42800_All	483	33	2	3.7063	0.2203	-4.0724	Down	1.41e-08	1.74e-07	--
Unigene38143_All	311	16	1	2.7909	0.171	-4.0287	Down	0.000124	0.000747	--
Unigene38264_All	362	16	1	2.3977	0.1469	-4.0287	Down	0.000124	0.000747	--
Unigene43242_All	306	16	1	2.8365	0.1738	-4.0286	Down	0.000124	0.000746	--
Unigene44075_All	278	16	1	3.1221	0.1913	-4.0286	Down	0.000124	0.000746	--
Unigene45433_All	277	16	1	3.1334	0.192	-4.0286	Down	0.000124	0.000746	--
Unigene48159_All	374	16	1	2.3207	0.1422	-4.0286	Down	0.000124	0.000745	--
Unigene36014_All	359	32	2	4.8354	0.2963	-4.0285	Down	2.7e-08	3.21e-07	--
Unigene45328_All	213	16	1	4.0749	0.2497	-4.0285	Down	0.000124	0.000746	--
Unigene50977_All	201	16	1	4.3182	0.2646	-4.0285	Down	0.000124	0.000745	--
Unigene33972_All	295	16	1	2.9422	0.1803	-4.0284	Down	0.000124	0.000747	--
Unigene46411_All	299	16	1	2.9029	0.1779	-4.0284	Down	0.000124	0.000746	--
Unigene39756_All	220	16	1	3.9453	0.2418	-4.0282	Down	0.000124	0.000747	--
Unigene43113_All	429	16	1	2.0232	0.124	-4.0282	Down	0.000124	0.000747	--
Unigene34621_All	338	16	1	2.5679	0.1574	-4.0281	Down	0.000124	0.000747	--
Unigene35657_All	380	16	1	2.2841	0.14	-4.0281	Down	0.000124	0.000747	--
Unigene38230_All	292	16	1	2.9725	0.1822	-4.0281	Down	0.000124	0.000747	--
Unigene43914_All	263	16	1	3.3002	0.2023	-4.028	Down	0.000124	0.000746	--
Unigene47112_All	247	16	1	3.514	0.2154	-4.028	Down	0.000124	0.000745	--
Unigene37029_All	360	16	1	2.411	0.1478	-4.0279	Down	0.000124	0.000747	--
Unigene37066_All	818	46	3	3.0506	0.1951	-3.9668	Down	2.4e-11	3.9e-10	--
Unigene47932_All	611	30	2	2.6635	0.1741	-3.9353	Down	9.81e-08	1.07e-06	--
Unigene35261_All	469	29	2	3.3543	0.2268	-3.8865	Down	1.87e-07	1.96e-06	--
Unigene36188_All	254	29	2	6.1936	0.4188	-3.8864	Down	1.87e-07	1.96e-06	--
Unigene34110_All	511	28	2	2.9725	0.2082	-3.8356	Down	3.54e-07	3.56e-06	--
Unigene44606_All	445	28	2	3.4133	0.2391	-3.8355	Down	3.54e-07	3.56e-06	--
Unigene49201_All	556	27	2	2.6343	0.1913	-3.7835	Down	6.71e-07	6.45e-06	--
Unigene42803_All	384	26	2	3.673	0.277	-3.729	Down	1.27e-06	1.17e-05	--
Unigene36206_All	292	39	3	7.2453	0.5465	-3.7288	Down	2.09e-09	2.83e-08	--
Unigene41741_All	299	26	2	4.7171	0.3558	-3.7288	Down	1.27e-06	1.17e-05	--
Unigene35285_All	330	26	2	4.274	0.3224	-3.7287	Down	1.27e-06	1.17e-05	--
Unigene41562_All	347	26	2	4.0646	0.3066	-3.7287	Down	1.27e-06	1.17e-05	--
Unigene44834_All	219	26	2	6.4403	0.4858	-3.7287	Down	1.27e-06	1.17e-05	--
Unigene36039_All	213	26	2	6.6217	0.4995	-3.7286	Down	1.27e-06	1.17e-05	--
Unigene41613_All	397	26	2	3.5527	0.268	-3.7286	Down	1.27e-06	1.17e-05	--
Unigene35519_All	359	25	2	3.7777	0.2963	-3.6724	Down	2.39e-06	2.09e-05	--
Unigene44797_All	392	25	2	3.4596	0.2714	-3.6721	Down	2.39e-06	2.09e-05	--
Unigene33827_All	638	133	11	11.3086	0.9171	-3.6242	Down	1.46e-28	6.31e-27	--
Unigene34127_All	443	24	2	2.9389	0.2401	-3.6136	Down	4.49e-06	3.73e-05	--
Unigene34842_All	376	24	2	3.4626	0.2829	-3.6135	Down	4.49e-06	3.73e-05	--
Unigene42780_All	321	24	2	4.0559	0.3314	-3.6134	Down	4.49e-06	3.73e-05	--
Unigene44856_All	289	24	2	4.505	0.3681	-3.6134	Down	4.49e-06	3.73e-05	--
Unigene50074_All	289	24	2	4.505	0.3681	-3.6134	Down	4.49e-06	3.73e-05	--
Unigene35969_All	416	36	3	4.6945	0.3836	-3.6133	Down	1.39e-08	1.71e-07	--
Unigene51000_All	284	36	3	6.8764	0.5619	-3.6133	Down	1.39e-08	1.71e-07	--
Unigene47123_All	431	23	2	2.8949	0.2468	-3.5521	Down	8.43e-06	6.65e-05	--
Unigene42184_All	516	46	4	4.836	0.4123	-3.552	Down	1.58e-10	2.38e-09	--
Unigene36492_All	224	23	2	5.57	0.4749	-3.552	Down	8.43e-06	6.66e-05	--
Unigene36985_All	352	23	2	3.5446	0.3022	-3.552	Down	8.43e-06	6.65e-05	--
Unigene45428_All	468	23	2	2.666	0.2273	-3.552	Down	8.43e-06	6.65e-05	--
Unigene46620_All	417	23	2	2.9921	0.2551	-3.552	Down	8.43e-06	6.65e-05	--
Unigene50135_All	395	23	2	3.1587	0.2693	-3.552	Down	8.43e-06	6.65e-05	--
Unigene37738_All	430	46	4	5.8032	0.4948	-3.5519	Down	1.58e-10	2.38e-09	--
Unigene37082_All	331	23	2	3.7694	0.3214	-3.5519	Down	8.43e-06	6.65e-05	--
Unigene41664_All	285	23	2	4.3778	0.3733	-3.5518	Down	8.43e-06	6.65e-05	--
Unigene47941_All	202	23	2	6.1767	0.5267	-3.5518	Down	8.43e-06	6.65e-05	--
Unigene36221_All	384	34	3	4.8031	0.4156	-3.5307	Down	4.86e-08	5.58e-07	--
Unigene34025_All	386	22	2	3.0918	0.2756	-3.4878	Down	1.58e-05	0.000118	--
Unigene42954_All	201	22	2	5.9375	0.5293	-3.4877	Down	1.58e-05	0.000118	--
Unigene49328_All	341	22	2	3.4998	0.312	-3.4877	Down	1.58e-05	0.000118	--
Unigene34937_All	274	22	2	4.3556	0.3883	-3.4876	Down	1.58e-05	0.000118	--
Unigene50101_All	259	22	2	4.6079	0.4108	-3.4876	Down	1.58e-05	0.000117	--
Unigene50982_All	237	32	3	7.3245	0.6733	-3.4434	Down	1.69e-07	1.79e-06	--
Unigene42667_All	315	21	2	3.6165	0.3377	-3.4208	Down	2.94e-05	0.000206	--
Unigene41603_All	296	21	2	3.8486	0.3594	-3.4207	Down	2.94e-05	0.000206	--
Unigene36270_All	436	42	4	5.2256	0.488	-3.4206	Down	1.89e-09	2.57e-08	--
Unigene42819_All	298	21	2	3.8228	0.357	-3.4206	Down	2.94e-05	0.000206	--
Unigene44052_All	387	21	2	2.9436	0.2749	-3.4206	Down	2.94e-05	0.000206	--
Unigene47037_All	403	21	2	2.8268	0.264	-3.4206	Down	2.94e-05	0.000206	--
Unigene35499_All	260	21	2	4.3815	0.4092	-3.4205	Down	2.94e-05	0.000206	--
Unigene45242_All	316	21	2	3.605	0.3367	-3.4205	Down	2.94e-05	0.000206	--
Unigene36812_All	284	52	5	9.9326	0.9365	-3.4068	Down	2.17e-11	3.54e-10	--
Unigene46969_All	503	31	3	3.3433	0.3172	-3.3978	Down	3.13e-07	3.17e-06	--
Unigene50180_All	261	31	3	6.4432	0.6114	-3.3976	Down	3.13e-07	3.17e-06	--
Unigene34867_All	390	31	3	4.312	0.4092	-3.3975	Down	3.13e-07	3.18e-06	--
Unigene35950_All	468	31	3	3.5933	0.341	-3.3975	Down	3.13e-07	3.18e-06	--
Unigene36326_All	294	31	3	5.7199	0.5428	-3.3975	Down	3.13e-07	3.18e-06	--
Unigene49519_All	403	31	3	4.1729	0.396	-3.3975	Down	3.13e-07	3.17e-06	--
Unigene50943_All	289	41	4	7.696	0.7362	-3.3859	Down	3.5e-09	4.61e-08	--
Unigene34088_All	300	20	2	3.6165	0.3546	-3.3503	Down	5.46e-05	0.000359	--
Unigene42338_All	393	20	2	2.7607	0.2707	-3.3503	Down	5.46e-05	0.000359	--
Unigene42705_All	247	20	2	4.3925	0.4307	-3.3503	Down	5.46e-05	0.000359	--
Unigene40418_All	466	20	2	2.3282	0.2283	-3.3502	Down	5.46e-05	0.000359	--
Unigene46646_All	375	20	2	2.8932	0.2837	-3.3502	Down	5.46e-05	0.000359	--
Unigene43592_All	414	20	2	2.6206	0.257	-3.3501	Down	5.46e-05	0.000359	--
Unigene41625_All	713	49	5	3.7281	0.373	-3.3212	Down	1.37e-10	2.07e-09	--
Unigene50395_All	226	29	3	6.9609	0.7061	-3.3013	Down	1.07e-06	9.99e-06	--
Unigene28574_All	689	106	11	8.3457	0.8492	-3.2969	Down	2.48e-21	7.84e-20	--
Unigene47736_All	480	19	2	2.1473	0.2216	-3.2765	Down	0.000101	0.000624	--
Unigene34626_All	399	19	2	2.5832	0.2666	-3.2764	Down	0.000101	0.000625	--
Unigene34824_All	230	19	2	4.4813	0.4625	-3.2764	Down	0.000101	0.000625	--
Unigene49209_All	352	19	2	2.9281	0.3022	-3.2764	Down	0.000101	0.000624	--
CL563.Contig1_All	386	19	2	2.6702	0.2756	-3.2763	Down	0.000101	0.000625	--
Unigene39712_All	300	19	2	3.4357	0.3546	-3.2763	Down	0.000101	0.000625	--
Unigene42815_All	247	19	2	4.1729	0.4307	-3.2763	Down	0.000101	0.000625	--
Unigene36986_All	221	19	2	4.6638	0.4814	-3.2762	Down	0.000101	0.000625	--
Unigene34112_All	316	19	2	3.2617	0.3367	-3.2761	Down	0.000101	0.000625	--
Unigene35918_All	289	28	3	5.2558	0.5522	-3.2506	Down	1.97e-06	1.76e-05	--
Unigene41487_All	372	28	3	4.0831	0.429	-3.2506	Down	1.97e-06	1.75e-05	--
Unigene41694_All	403	28	3	3.769	0.396	-3.2506	Down	1.97e-06	1.75e-05	--
Unigene35998_All	475	37	4	4.2256	0.4479	-3.2379	Down	4.03e-08	4.68e-07	--
Unigene42265_All	451	46	5	5.533	0.5897	-3.23	Down	8.47e-10	1.19e-08	--
Unigene41459_All	719	55	6	4.1496	0.4439	-3.2247	Down	1.81e-11	2.98e-10	--
Unigene35226_All	391	27	3	3.746	0.4081	-3.1984	Down	3.62e-06	3.07e-05	--
Unigene34175_All	325	27	3	4.5067	0.491	-3.1983	Down	3.62e-06	3.07e-05	--
Unigene44809_All	319	36	4	6.1219	0.667	-3.1982	Down	7.39e-08	8.26e-07	--
Unigene34192_All	520	27	3	2.8167	0.3069	-3.1982	Down	3.62e-06	3.07e-05	--
Unigene36392_All	288	35	4	6.5925	0.7388	-3.1576	Down	1.35e-07	1.45e-06	--
Unigene35392_All	229	26	3	6.1591	0.6968	-3.1439	Down	6.64e-06	5.33e-05	--
Unigene41766_All	293	26	3	4.8137	0.5446	-3.1439	Down	6.64e-06	5.33e-05	--
Unigene42292_All	213	26	3	6.6217	0.7492	-3.1438	Down	6.64e-06	5.33e-05	--
Unigene47811_All	342	26	3	4.1241	0.4666	-3.1438	Down	6.64e-06	5.33e-05	--
Unigene38314_All	475	26	3	2.9693	0.336	-3.1436	Down	6.64e-06	5.33e-05	--
Unigene44721_All	376	34	4	4.9053	0.5659	-3.1157	Down	2.46e-07	2.54e-06	--
Unigene50350_All	821	110	13	7.2682	0.8423	-3.1092	Down	5.52e-21	1.72e-19	--
Unigene36236_All	337	42	5	6.7608	0.7892	-3.0987	Down	9.38e-09	1.18e-07	--
Unigene46390_All	595	25	3	2.2793	0.2682	-3.0872	Down	1.21e-05	9.24e-05	--
Unigene47025_All	360	25	3	3.7672	0.4433	-3.0871	Down	1.21e-05	9.24e-05	--
Unigene49385_All	487	25	3	2.7848	0.3277	-3.0871	Down	1.21e-05	9.24e-05	--
Unigene36205_All	202	49	6	13.159	1.58	-3.0581	Down	6.58e-10	9.35e-09	--
Unigene8701_All	335	65	8	10.5256	1.2703	-3.0507	Down	1.02e-12	1.86e-11	--
Unigene36296_All	504	48	6	5.1664	0.6332	-3.0284	Down	1.19e-09	1.65e-08	--
Unigene38698_All	483	32	4	3.594	0.4405	-3.0284	Down	8.12e-07	7.71e-06	--
Unigene34162_All	313	24	3	4.1595	0.5098	-3.0284	Down	2.2e-05	0.000159	--
Unigene44211_All	491	24	3	2.6516	0.325	-3.0284	Down	2.2e-05	0.000159	--
Unigene50141_All	212	24	3	6.1412	0.7527	-3.0284	Down	2.2e-05	0.000159	--
Unigene41327_All	375	32	4	4.6291	0.5674	-3.0283	Down	8.12e-07	7.71e-06	--
CL3213.Contig1_All	288	24	3	4.5206	0.5541	-3.0283	Down	2.2e-05	0.000159	--
Unigene34125_All	238	24	3	5.4703	0.6705	-3.0283	Down	2.2e-05	0.000159	--
Unigene34886_All	223	24	3	5.8383	0.7156	-3.0283	Down	2.2e-05	0.000159	--
Unigene35065_All	219	24	3	5.9449	0.7287	-3.0283	Down	2.2e-05	0.000159	--
Unigene35301_All	275	24	3	4.7343	0.5803	-3.0283	Down	2.2e-05	0.000159	--
Unigene41348_All	255	24	3	5.1056	0.6258	-3.0283	Down	2.2e-05	0.000159	--
Unigene42684_All	325	24	3	4.0059	0.491	-3.0283	Down	2.2e-05	0.000159	--
Unigene45183_All	548	24	3	2.3758	0.2912	-3.0283	Down	2.2e-05	0.000159	--
Unigene42959_All	402	24	3	3.2386	0.397	-3.0282	Down	2.2e-05	0.000159	--
Unigene44157_All	360	24	3	3.6165	0.4433	-3.0282	Down	2.2e-05	0.000159	--
Unigene47874_All	348	24	3	3.7412	0.4586	-3.0282	Down	2.2e-05	0.000159	--
Unigene43504_All	581	24	3	2.2408	0.2747	-3.0281	Down	2.2e-05	0.000159	--
Unigene50331_All	656	39	5	3.2251	0.4054	-2.9919	Down	5.56e-08	6.33e-07	--
Unigene1415_All	441	39	5	4.7974	0.6031	-2.9918	Down	5.56e-08	6.34e-07	--
Unigene42273_All	305	39	5	6.9365	0.872	-2.9918	Down	5.56e-08	6.33e-07	--
Unigene41680_All	448	39	5	4.7224	0.5937	-2.9917	Down	5.56e-08	6.33e-07	--
Unigene37802_All	372	31	4	4.5206	0.572	-2.9824	Down	1.47e-06	1.34e-05	--
Unigene36344_All	235	23	3	5.3093	0.679	-2.967	Down	3.99e-05	0.000271	--
Unigene45352_All	319	23	3	3.9112	0.5002	-2.967	Down	3.99e-05	0.000271	--
Unigene34067_All	369	23	3	3.3813	0.4325	-2.9668	Down	3.99e-05	0.000271	--
Unigene43895_All	301	23	3	4.1451	0.5302	-2.9668	Down	3.99e-05	0.000271	--
Unigene41615_All	504	38	5	4.0901	0.5277	-2.9543	Down	1e-07	1.1e-06	--
Unigene41638_All	314	38	5	6.5649	0.847	-2.9543	Down	1e-07	1.1e-06	--
Unigene36816_All	390	68	9	9.4585	1.2275	-2.9459	Down	7.61e-13	1.41e-11	--
Unigene50410_All	533	60	8	6.1066	0.7984	-2.9352	Down	1.92e-11	3.14e-10	--
Unigene50181_All	351	30	4	4.6365	0.6062	-2.9352	Down	2.65e-06	2.29e-05	--
Unigene36233_All	318	37	5	6.3118	0.8364	-2.9158	Down	1.8e-07	1.9e-06	--
Unigene42688_All	336	22	3	3.5519	0.4749	-2.9029	Down	7.2e-05	0.000461	--
Unigene41673_All	288	22	3	4.1439	0.5541	-2.9028	Down	7.2e-05	0.000461	--
Unigene49291_All	328	22	3	3.6385	0.4865	-2.9028	Down	7.2e-05	0.00046	--
Unigene35259_All	312	22	3	3.8251	0.5115	-2.9027	Down	7.2e-05	0.000461	--
Unigene47721_All	384	22	3	3.1079	0.4156	-2.9027	Down	7.2e-05	0.00046	--
Unigene41631_All	317	29	4	4.9627	0.6712	-2.8863	Down	4.76e-06	3.92e-05	--
Unigene50127_All	301	29	4	5.2265	0.7069	-2.8863	Down	4.76e-06	3.92e-05	--
Unigene41672_All	310	29	4	5.0747	0.6864	-2.8862	Down	4.76e-06	3.92e-05	--
Unigene36201_All	343	36	5	5.6936	0.7754	-2.8763	Down	3.22e-07	3.26e-06	--
Unigene35462_All	356	21	3	3.2	0.4482	-2.8359	Down	0.000129	0.000777	--
Unigene35096_All	577	35	5	3.2906	0.4609	-2.8358	Down	5.76e-07	5.6e-06	--
Unigene35304_All	309	21	3	3.6867	0.5164	-2.8358	Down	0.000129	0.000777	--
Unigene37034_All	382	21	3	2.9822	0.4177	-2.8358	Down	0.000129	0.000776	--
Unigene47216_All	451	21	3	2.5259	0.3538	-2.8358	Down	0.000129	0.000776	--
Unigene47912_All	433	21	3	2.6309	0.3685	-2.8358	Down	0.000129	0.000776	--
Unigene53764_All	232	63	9	14.7309	2.0635	-2.8357	Down	1.38e-11	2.29e-10	--
Unigene42250_All	213	28	4	7.1311	0.9989	-2.8357	Down	8.51e-06	6.7e-05	--
Unigene43423_All	540	21	3	2.1096	0.2955	-2.8357	Down	0.000129	0.000776	--
Unigene44734_All	368	28	4	4.1275	0.5782	-2.8356	Down	8.51e-06	6.7e-05	--
Unigene49487_All	315	28	4	4.822	0.6755	-2.8356	Down	8.51e-06	6.7e-05	--
Unigene36929_All	388	21	3	2.9361	0.4113	-2.8356	Down	0.000129	0.000777	--
Unigene41452_All	262	21	3	4.3481	0.6091	-2.8356	Down	0.000129	0.000776	--
Unigene40353_All	378	21	3	3.0137	0.4222	-2.8355	Down	0.000129	0.000776	--
Unigene36358_All	860	82	12	5.1724	0.7422	-2.801	Down	1.59e-14	3.33e-13	--
Unigene47750_All	295	27	4	4.965	0.7212	-2.7833	Down	1.52e-05	0.000114	--
Unigene42239_All	835	74	11	4.8075	0.7007	-2.7784	Down	3.9e-13	7.4e-12	--
Unigene36075_All	325	40	6	6.6766	0.982	-2.7653	Down	1.25e-07	1.35e-06	--
Unigene42246_All	223	40	6	9.7304	1.4312	-2.7653	Down	1.25e-07	1.35e-06	--
Unigene36846_All	297	53	8	9.6805	1.4328	-2.7562	Down	1.08e-09	1.51e-08	--
Unigene34940_All	700	33	5	2.5574	0.3799	-2.751	Down	1.82e-06	1.63e-05	--
Unigene41456_All	380	33	5	4.7109	0.6999	-2.7508	Down	1.82e-06	1.63e-05	--
Unigene50293_All	406	33	5	4.4093	0.6551	-2.7508	Down	1.82e-06	1.63e-05	--
Unigene34925_All	649	46	7	3.8449	0.5737	-2.7446	Down	1.54e-08	1.89e-07	--
Unigene35383_All	383	26	4	3.6826	0.5555	-2.7289	Down	2.7e-05	0.000191	--
Unigene36424_All	353	39	6	5.9933	0.9041	-2.7288	Down	2.21e-07	2.3e-06	--
Unigene7984_All	474	39	6	4.4634	0.6733	-2.7288	Down	2.21e-07	2.3e-06	--
Unigene41668_All	631	39	6	3.3528	0.5058	-2.7287	Down	2.21e-07	2.3e-06	--
Unigene45167_All	493	26	4	2.8609	0.4316	-2.7287	Down	2.7e-05	0.000191	--
Unigene43991_All	554	26	4	2.5459	0.3841	-2.7286	Down	2.7e-05	0.000191	--
Unigene21177_All	375	45	7	6.5097	0.9929	-2.7129	Down	2.71e-08	3.22e-07	--
Unigene42217_All	362	45	7	6.7434	1.0286	-2.7128	Down	2.71e-08	3.22e-07	--
Unigene31664_All	827	89	14	5.838	0.9005	-2.6967	Down	4.35e-15	9.54e-14	--
Unigene36425_All	633	63	10	5.399	0.8403	-2.6837	Down	5.23e-11	8.24e-10	--
Unigene41360_All	258	25	4	5.2565	0.8247	-2.6722	Down	4.77e-05	0.00032	--
Unigene47817_All	323	25	4	4.1987	0.6587	-2.6722	Down	4.77e-05	0.000319	--
Unigene11793_All	291	25	4	4.6604	0.7312	-2.6721	Down	4.77e-05	0.00032	--
Unigene45176_All	416	25	4	3.26	0.5115	-2.6721	Down	4.77e-05	0.000319	--
Unigene49223_All	451	25	4	3.0071	0.4718	-2.6721	Down	4.77e-05	0.000319	--
Unigene36037_All	359	31	5	4.6843	0.7408	-2.6607	Down	5.67e-06	4.63e-05	--
Unigene42965_All	394	31	5	4.2682	0.675	-2.6607	Down	5.67e-06	4.63e-05	--
Unigene44751_All	459	31	5	3.6638	0.5794	-2.6607	Down	5.67e-06	4.63e-05	--
Unigene31530_All	205	37	6	9.791	1.5568	-2.6529	Down	6.85e-07	6.58e-06	--
Unigene36765_All	494	43	7	4.7219	0.7537	-2.6473	Down	8.38e-08	9.28e-07	--
Unigene43970_All	1154	43	7	2.0213	0.3227	-2.647	Down	8.38e-08	9.28e-07	--
Unigene41505_All	434	36	6	4.4998	0.7354	-2.6133	Down	1.2e-06	1.11e-05	--
Unigene21625_All	360	30	5	4.5206	0.7388	-2.6133	Down	9.95e-06	7.73e-05	--
Unigene35492_All	320	24	4	4.0685	0.6649	-2.6133	Down	8.4e-05	0.00053	--
Unigene41242_All	279	24	4	4.6664	0.7626	-2.6133	Down	8.4e-05	0.000529	--
Unigene36016_All	346	30	5	4.7035	0.7687	-2.6132	Down	9.95e-06	7.73e-05	--
Unigene47763_All	501	30	5	3.2483	0.5309	-2.6132	Down	9.95e-06	7.73e-05	--
Unigene42691_All	351	24	4	3.7092	0.6062	-2.6132	Down	8.4e-05	0.000529	--
Unigene44713_All	309	24	4	4.2134	0.6886	-2.6132	Down	8.4e-05	0.000529	--
Unigene17680_All	754	65	11	4.6765	0.776	-2.5913	Down	6.1e-11	9.54e-10	--
Unigene18559_All	593	106	18	9.6968	1.6146	-2.5863	Down	5.58e-17	1.4e-15	--
Unigene41508_All	375	41	7	5.931	0.9929	-2.5786	Down	2.56e-07	2.63e-06	--
Unigene36049_All	458	35	6	4.1455	0.6968	-2.5727	Down	2.1e-06	1.85e-05	--
Unigene44801_All	522	35	6	3.6373	0.6114	-2.5727	Down	2.1e-06	1.85e-05	--
Unigene46988_All	679	35	6	2.7962	0.47	-2.5727	Down	2.1e-06	1.85e-05	--
Unigene1896_All	456	35	6	4.1637	0.6999	-2.5726	Down	2.1e-06	1.85e-05	--
Unigene44845_All	445	35	6	4.2666	0.7172	-2.5726	Down	2.1e-06	1.85e-05	--
Unigene6132_All	436	29	5	3.6082	0.61	-2.5644	Down	1.74e-05	0.000128	--
Unigene51032_All	268	52	9	10.5256	1.7863	-2.5589	Down	6.78e-09	8.65e-08	--
Unigene44666_All	208	23	4	5.9985	1.0229	-2.5519	Down	0.000147	0.000871	--
Unigene49109_All	350	23	4	3.5648	0.6079	-2.5519	Down	0.000147	0.000871	--
Unigene44138_All	399	23	4	3.127	0.5333	-2.5518	Down	0.000147	0.000872	--
Unigene36073_All	441	40	7	4.9204	0.8443	-2.5429	Down	4.44e-07	4.4e-06	--
Unigene41447_All	435	34	6	4.24	0.7337	-2.5308	Down	3.65e-06	3.08e-05	--
Unigene42278_All	454	45	8	5.3769	0.9373	-2.5202	Down	9.47e-08	1.04e-06	--
Unigene42296_All	446	45	8	5.4734	0.9541	-2.5202	Down	9.47e-08	1.04e-06	--
Unigene41656_All	270	28	5	5.6256	0.985	-2.5138	Down	3.03e-05	0.000212	--
Unigene35064_All	418	28	5	3.6338	0.6363	-2.5137	Down	3.03e-05	0.000212	--
Unigene15274_All	581	33	6	3.0812	0.5493	-2.4878	Down	6.32e-06	5.11e-05	--
Unigene44631_All	419	33	6	4.2725	0.7617	-2.4878	Down	6.32e-06	5.11e-05	--
Unigene46371_All	565	27	5	2.5923	0.4707	-2.4614	Down	5.25e-05	0.000349	--
Unigene26108_All	283	54	10	10.3511	1.8796	-2.4613	Down	7.5e-09	9.54e-08	--
Unigene36398_All	267	27	5	5.4857	0.9961	-2.4613	Down	5.25e-05	0.000349	--
Unigene34859_All	369	32	6	4.7044	0.8649	-2.4434	Down	1.09e-05	8.42e-05	--
Unigene34871_All	449	32	6	3.8662	0.7108	-2.4434	Down	1.09e-05	8.41e-05	--
Unigene35476_All	441	32	6	3.9363	0.7237	-2.4434	Down	1.09e-05	8.41e-05	--
Unigene41385_All	286	32	6	6.0696	1.1159	-2.4434	Down	1.09e-05	8.41e-05	--
Unigene44711_All	296	32	6	5.8646	1.0782	-2.4434	Down	1.09e-05	8.4e-05	--
Unigene36196_All	309	32	6	5.6178	1.0329	-2.4433	Down	1.09e-05	8.41e-05	--
Unigene50231_All	846	53	10	3.3985	0.6287	-2.4345	Down	1.29e-08	1.59e-07	--
Unigene14268_All	548	90	17	8.9092	1.6501	-2.4327	Down	9.94e-14	1.97e-12	--
Unigene44041_All	625	37	7	3.2114	0.5958	-2.4303	Down	2.29e-06	2.01e-05	--
Unigene35913_All	616	42	8	3.6987	0.6908	-2.4207	Down	4.84e-07	4.76e-06	--
Unigene18074_All	579	42	8	3.935	0.735	-2.4205	Down	4.84e-07	4.76e-06	--
Unigene28514_All	269	47	9	9.4781	1.7797	-2.413	Down	1.03e-07	1.12e-06	--
Unigene24439_All	393	26	5	3.5889	0.6767	-2.407	Down	9.06e-05	0.000566	--
Unigene15455_All	505	52	10	5.5859	1.0533	-2.4069	Down	2.2e-08	2.65e-07	--
Unigene36079_All	256	26	5	5.5095	1.0389	-2.4069	Down	9.06e-05	0.000565	--
Unigene36407_All	282	26	5	5.0015	0.9431	-2.4069	Down	9.06e-05	0.000565	--
Unigene41630_All	331	26	5	4.2611	0.8035	-2.4069	Down	9.06e-05	0.000565	--
Unigene44712_All	361	26	5	3.907	0.7367	-2.4069	Down	9.06e-05	0.000565	--
Unigene31382_All	355	31	6	4.7371	0.899	-2.3976	Down	1.87e-05	0.000137	--
Unigene33936_All	509	31	6	3.3039	0.627	-2.3976	Down	1.87e-05	0.000137	--
Unigene41620_All	389	31	6	4.323	0.8204	-2.3976	Down	1.87e-05	0.000137	--
Unigene25040_All	306	31	6	5.4956	1.043	-2.3975	Down	1.87e-05	0.000137	--
Unigene41748_All	387	31	6	4.3454	0.8247	-2.3975	Down	1.87e-05	0.000137	--
Unigene50947_All	1104	129	25	6.3387	1.2045	-2.3958	Down	9.08e-19	2.53e-17	--
Unigene18573_All	654	108	21	8.9583	1.708	-2.3909	Down	6.62e-16	1.54e-14	--
Unigene41299_All	323	36	7	6.0461	1.1528	-2.3909	Down	3.92e-06	3.3e-05	--
Unigene8299_All	631	46	9	3.9546	0.7587	-2.3819	Down	1.76e-07	1.86e-06	--
Unigene6088_All	371	40	8	5.8488	1.147	-2.3503	Down	1.41e-06	1.29e-05	--
CL6473.Contig2_All	230	30	6	7.0757	1.3876	-2.3503	Down	3.21e-05	0.000223	--
Unigene41350_All	328	30	6	4.9616	0.973	-2.3503	Down	3.21e-05	0.000223	--
Unigene41489_All	321	30	6	5.0698	0.9942	-2.3503	Down	3.21e-05	0.000223	--
Unigene47148_All	447	30	6	3.6408	0.714	-2.3503	Down	3.21e-05	0.000223	--
Unigene35320_All	435	25	5	3.1177	0.6114	-2.3503	Down	0.000156	0.000913	--
Unigene41652_All	353	25	5	3.8419	0.7534	-2.3503	Down	0.000156	0.000913	--
Unigene44681_All	325	25	5	4.1729	0.8183	-2.3503	Down	0.000156	0.000913	--
Unigene5299_All	219	50	10	12.3852	2.4289	-2.3502	Down	6.39e-08	7.2e-07	--
Unigene41641_All	638	45	9	3.8262	0.7504	-2.3502	Down	2.99e-07	3.05e-06	--
Unigene24959_All	339	30	6	4.8006	0.9415	-2.3502	Down	3.21e-05	0.000223	--
Unigene45327_All	573	30	6	2.8402	0.557	-2.3502	Down	3.21e-05	0.000223	--
Unigene34114_All	352	25	5	3.8528	0.7556	-2.3502	Down	0.000156	0.000913	--
Unigene22971_All	417	74	15	9.6266	1.9134	-2.3309	Down	5.05e-11	7.97e-10	--
Unigene6127_All	414	54	11	7.0757	1.4133	-2.3238	Down	2.32e-08	2.78e-07	--
Unigene35418_All	598	49	10	4.445	0.8895	-2.3211	Down	1.08e-07	1.18e-06	--
Unigene36401_All	376	44	9	6.3481	1.2732	-2.3179	Down	5.08e-07	4.99e-06	--
Unigene41457_All	549	44	9	4.3477	0.872	-2.3179	Down	5.08e-07	4.99e-06	--
Unigene6128_All	345	39	8	6.1323	1.2334	-2.3138	Down	2.4e-06	2.09e-05	--
Unigene18597_All	484	34	7	3.8108	0.7693	-2.3085	Down	1.14e-05	8.74e-05	--
Unigene36184_All	296	34	7	6.2311	1.2579	-2.3085	Down	1.14e-05	8.74e-05	--
Unigene41542_All	481	34	7	3.8345	0.7741	-2.3084	Down	1.14e-05	8.74e-05	--
Unigene50171_All	435	34	7	4.24	0.856	-2.3084	Down	1.14e-05	8.74e-05	--
Unigene34796_All	593	29	6	2.6529	0.5382	-2.3014	Down	5.47e-05	0.000358	--
Unigene44754_All	347	29	6	4.5336	0.9197	-2.3014	Down	5.47e-05	0.000358	--
Unigene36021_All	217	29	6	7.2496	1.4708	-2.3013	Down	5.47e-05	0.000358	--
Unigene36261_All	213	29	6	7.3858	1.4984	-2.3013	Down	5.47e-05	0.000358	--
Unigene44720_All	256	29	6	6.1452	1.2467	-2.3013	Down	5.47e-05	0.000358	--
Unigene4842_All	398	29	6	3.9527	0.8019	-2.3013	Down	5.47e-05	0.000358	--
Unigene36285_All	598	81	17	7.3479	1.5122	-2.2807	Down	1.14e-11	1.91e-10	--
Unigene25353_All	863	119	25	7.4802	1.5409	-2.2793	Down	1.7e-16	4.14e-15	--
Unigene35898_All	214	33	7	8.3652	1.7399	-2.2654	Down	1.93e-05	0.00014	--
Unigene36012_All	540	47	10	4.7215	0.985	-2.261	Down	3.09e-07	3.14e-06	--
Unigene11078_All	865	103	22	6.4595	1.3529	-2.2554	Down	2.68e-14	5.54e-13	--
Unigene11667_All	468	42	9	4.8683	1.0229	-2.2508	Down	1.45e-06	1.32e-05	--
Unigene33893_All	450	28	6	3.3754	0.7092	-2.2508	Down	9.27e-05	0.000576	--
Unigene47849_All	396	28	6	3.8357	0.8059	-2.2508	Down	9.27e-05	0.000576	--
Unigene36240_All	419	42	9	5.4377	1.1426	-2.2507	Down	1.45e-06	1.32e-05	--
Unigene50187_All	559	42	9	4.0758	0.8564	-2.2507	Down	1.45e-06	1.32e-05	--
Unigene41438_All	305	28	6	4.9801	1.0464	-2.2507	Down	9.27e-05	0.000576	--
Unigene8638_All	352	28	6	4.3151	0.9067	-2.2507	Down	9.27e-05	0.000576	--
Unigene31810_All	799	79	17	5.3636	1.1317	-2.2447	Down	3.21e-11	5.15e-10	--
Unigene2054_All	429	37	8	4.6787	0.9919	-2.2378	Down	6.84e-06	5.48e-05	--
Unigene28353_All	513	37	8	3.9126	0.8295	-2.2378	Down	6.84e-06	5.47e-05	--
Unigene42713_All	535	37	8	3.7517	0.7954	-2.2378	Down	6.84e-06	5.47e-05	--
Unigene31238_All	444	60	13	7.3307	1.5574	-2.2348	Down	8.63e-09	1.09e-07	--
Unigene36020_All	578	46	10	4.3173	0.9203	-2.23	Down	5.19e-07	5.07e-06	--
Unigene7802_All	443	55	12	6.735	1.4409	-2.2247	Down	4e-08	4.64e-07	--
Unigene35509_All	438	32	7	3.9633	0.8501	-2.221	Down	3.25e-05	0.000225	--
Unigene36987_All	608	32	7	2.8551	0.6124	-2.221	Down	3.25e-05	0.000225	--
Unigene5150_All	463	32	7	3.7493	0.8042	-2.221	Down	3.25e-05	0.000225	--
Unigene28259_All	365	50	11	7.4311	1.6031	-2.2127	Down	1.86e-07	1.96e-06	--
Unigene36004_All	244	27	6	6.0028	1.308	-2.1983	Down	0.000156	0.000916	--
Unigene36996_All	396	27	6	3.6987	0.8059	-2.1983	Down	0.000156	0.000916	--
Unigene19646_All	355	36	8	5.5011	1.1987	-2.1982	Down	1.15e-05	8.8e-05	--
Unigene47726_All	546	36	8	3.5767	0.7794	-2.1982	Down	1.15e-05	8.8e-05	--
Unigene17972_All	1013	116	26	6.2119	1.3652	-2.1859	Down	2.23e-15	5.02e-14	--
Unigene21490_All	440	40	9	4.9316	1.088	-2.1804	Down	4.07e-06	3.4e-05	--
Unigene41654_All	819	40	9	2.6494	0.5845	-2.1804	Down	4.07e-06	3.4e-05	--
Unigene17754_All	361	93	21	13.975	3.0943	-2.1752	Down	1.57e-12	2.83e-11	--
Unigene31858_All	528	62	14	6.3699	1.4104	-2.1752	Down	8.66e-09	1.09e-07	--
Unigene35960_All	305	31	7	5.5137	1.2208	-2.1752	Down	5.46e-05	0.000359	--
Unigene39424_All	676	31	7	2.4877	0.5508	-2.1752	Down	5.46e-05	0.000359	--
Unigene44607_All	330	31	7	5.096	1.1283	-2.1752	Down	5.46e-05	0.000359	--
Unigene36322_All	288	31	7	5.8391	1.2929	-2.1751	Down	5.46e-05	0.000359	--
Unigene41440_All	439	31	7	3.8307	0.8482	-2.1751	Down	5.46e-05	0.000359	--
Unigene31867_All	399	44	10	5.9821	1.3331	-2.1659	Down	1.45e-06	1.32e-05	--
Unigene14799_All	264	35	8	7.1919	1.6119	-2.1576	Down	1.92e-05	0.00014	--
Unigene22095_All	363	35	8	5.2304	1.1723	-2.1576	Down	1.92e-05	0.00014	--
Unigene36881_All	410	35	8	4.6309	1.0379	-2.1576	Down	1.92e-05	0.00014	--
Unigene42225_All	252	35	8	7.5343	1.6886	-2.1576	Down	1.92e-05	0.00014	--
Unigene51044_All	458	52	12	6.1591	1.3937	-2.1438	Down	1.85e-07	1.95e-06	--
Unigene14625_All	603	39	9	3.5085	0.7939	-2.1438	Down	6.78e-06	5.43e-05	--
Unigene37810_All	1019	99	23	5.2703	1.2006	-2.1341	Down	5.67e-13	1.06e-11	--
Unigene7667_All	492	60	14	6.6155	1.5136	-2.1279	Down	2.38e-08	2.85e-07	--
Unigene36040_All	334	30	7	4.8725	1.1148	-2.1279	Down	9.12e-05	0.000568	--
Unigene35948_All	201	30	7	8.0966	1.8525	-2.1278	Down	9.12e-05	0.000568	--
Unigene36278_All	282	30	7	5.771	1.3204	-2.1278	Down	9.12e-05	0.000568	--
Unigene44660_All	326	30	7	4.9921	1.1422	-2.1278	Down	9.12e-05	0.000568	--
Unigene21397_All	533	81	19	8.2439	1.8962	-2.1202	Down	8.84e-11	1.36e-09	--
Unigene50353_All	228	50	12	11.8963	2.7996	-2.0872	Down	5.04e-07	4.95e-06	--
Unigene42812_All	376	29	7	4.184	0.9903	-2.0789	Down	0.000151	0.000892	--
Unigene50108_All	325	29	7	4.8405	1.1457	-2.0789	Down	0.000151	0.000892	--
Unigene44805_All	338	33	8	5.2963	1.259	-2.0727	Down	5.29e-05	0.000349	--
Unigene18441_All	316	41	10	7.0384	1.6833	-2.064	Down	6.57e-06	5.29e-05	--
Unigene41469_All	398	41	10	5.5883	1.3365	-2.0639	Down	6.57e-06	5.28e-05	--
Unigene37770_All	526	49	12	5.0534	1.2135	-2.0581	Down	8.29e-07	7.85e-06	--
Unigene42187_All	430	53	13	6.6863	1.6081	-2.0559	Down	2.96e-07	3.02e-06	--
Unigene51042_All	388	61	15	8.5286	2.0564	-2.0522	Down	3.8e-08	4.43e-07	--
Unigene20861_All	982	85	21	4.6955	1.1375	-2.0454	Down	8.36e-11	1.29e-09	--
Unigene41485_All	328	36	9	5.954	1.4595	-2.0284	Down	3.06e-05	0.000214	--
Unigene36367_All	206	32	8	8.4268	2.0657	-2.0284	Down	8.71e-05	0.000546	--
Unigene50939_All	417	52	13	6.7646	1.6583	-2.0283	Down	4.84e-07	4.76e-06	--
CL6473.Contig1_All	262	44	11	9.1102	2.2333	-2.0283	Down	3.82e-06	3.22e-05	--
Unigene14620_All	589	44	11	4.0524	0.9934	-2.0283	Down	3.82e-06	3.22e-05	--
Unigene24021_All	438	44	11	5.4495	1.3359	-2.0283	Down	3.82e-06	3.22e-05	--
Unigene25482_All	311	44	11	7.6748	1.8814	-2.0283	Down	3.82e-06	3.22e-05	--
Unigene21368_All	433	40	10	5.0113	1.2285	-2.0283	Down	1.08e-05	8.33e-05	--
Unigene37759_All	682	83	21	6.6019	1.6379	-2.011	Down	2.21e-10	3.3e-09	--
Unigene37791_All	543	67	17	6.6935	1.6653	-2.007	Down	1.3e-08	1.61e-07	--
Unigene22802_All	447	47	12	5.7038	1.428	-1.9979	Down	2.22e-06	1.95e-05	--
Unigene37095_All	687	35	9	2.7637	0.6968	-1.9878	Down	5e-05	0.000334	--
Unigene29786_All	519	31	8	3.2402	0.8199	-1.9826	Down	0.000143	0.000849	--
Unigene8362_All	522	31	8	3.2216	0.8152	-1.9826	Down	0.000143	0.000848	--
Unigene10404_All	1075	120	31	6.0555	1.5339	-1.981	Down	3.75e-14	7.67e-13	--
Unigene22944_All	296	77	20	14.1116	3.5941	-1.9732	Down	1.61e-09	2.2e-08	--
Unigene42175_All	519	46	12	4.808	1.2299	-1.9669	Down	3.6e-06	3.05e-05	--
Unigene28727_All	620	38	10	3.3248	0.8579	-1.9544	Down	2.87e-05	0.000202	--
Unigene26344_All	516	72	19	7.5694	1.9586	-1.9504	Down	7.18e-09	9.16e-08	--
Unigene986_All	655	53	14	4.3895	1.1369	-1.949	Down	7.42e-07	7.1e-06	--
CL3510.Contig2_All	570	53	14	5.044	1.3065	-1.9489	Down	7.42e-07	7.1e-06	--
Unigene35893_All	449	34	9	4.1078	1.0662	-1.9459	Down	8.15e-05	0.000515	--
Unigene44009_All	507	34	9	3.6379	0.9442	-1.9459	Down	8.15e-05	0.000515	--
Unigene24688_All	489	45	12	4.9921	1.3053	-1.9353	Down	5.83e-06	4.75e-05	--
Unigene41414_All	498	45	12	4.9019	1.2817	-1.9353	Down	5.83e-06	4.75e-05	--
Unigene14621_All	591	75	20	6.8842	1.8001	-1.9352	Down	4.18e-09	5.47e-08	--
Unigene1411_All	392	41	11	5.6738	1.4926	-1.9265	Down	1.64e-05	0.000122	--
Unigene3683_All	1579	123	33	4.2257	1.1117	-1.9264	Down	5.36e-14	1.08e-12	--
Unigene17227_All	722	78	21	5.8605	1.5471	-1.9215	Down	2.43e-09	3.26e-08	--
Unigene14002_All	955	285	77	16.189	4.2888	-1.9164	Down	2.72e-30	1.25e-28	--
Unigene31564_All	411	37	10	4.8836	1.2942	-1.9159	Down	4.65e-05	0.000312	--
Unigene41405_All	384	37	10	5.2269	1.3852	-1.9159	Down	4.65e-05	0.000312	--
Unigene36402_All	343	37	10	5.8517	1.5508	-1.9158	Down	4.65e-05	0.000312	--
Unigene25436_All	552	48	13	4.7171	1.2527	-1.9129	Down	3.35e-06	2.85e-05	--
Unigene12833_All	418	33	9	4.2827	1.1453	-1.9028	Down	0.000132	0.000789	--
Unigene2117_All	410	33	9	4.3662	1.1676	-1.9028	Down	0.000132	0.000789	--
Unigene38152_All	650	33	9	2.7541	0.7365	-1.9028	Down	0.000132	0.000789	--
Unigene44640_All	445	33	9	4.0228	1.0758	-1.9028	Down	0.000132	0.000789	--
Unigene2009_All	332	33	9	5.392	1.442	-1.9027	Down	0.000132	0.000789	--
Unigene28763_All	523	33	9	3.4229	0.9154	-1.9027	Down	0.000132	0.000789	--
Unigene8498_All	348	47	13	7.3265	1.9871	-1.8825	Down	5.38e-06	4.41e-05	--
Unigene18100_All	586	54	15	4.9989	1.3616	-1.8763	Down	1.1e-06	1.03e-05	--
Unigene42724_All	718	54	15	4.0799	1.1113	-1.8763	Down	1.1e-06	1.03e-05	--
Unigene24982_All	361	36	10	5.4097	1.4735	-1.8763	Down	7.49e-05	0.000477	--
Unigene27945_All	356	36	10	5.4857	1.4942	-1.8763	Down	7.49e-05	0.000477	--
Unigene35923_All	280	36	10	6.9746	1.8997	-1.8763	Down	7.49e-05	0.000476	--
Unigene13162_All	619	115	32	10.0782	2.7498	-1.8738	Down	9.49e-13	1.74e-11	--
Unigene29457_All	468	43	12	4.9843	1.3639	-1.8697	Down	1.51e-05	0.000113	--
Unigene1497_All	630	43	12	3.7026	1.0132	-1.8696	Down	1.51e-05	0.000113	--
Unigene36341_All	1113	68	19	3.3143	0.908	-1.8679	Down	4.74e-08	5.45e-07	--
Unigene16244_All	425	71	20	9.0625	2.5032	-1.8561	Down	2.73e-08	3.24e-07	--
Unigene5235_All	351	46	13	7.1093	1.9701	-1.8514	Down	8.62e-06	6.77e-05	--
Unigene6192_All	400	91	26	12.3412	3.4575	-1.8357	Down	4e-10	5.8e-09	--
Unigene20783_All	569	42	12	4.0042	1.1218	-1.8357	Down	2.42e-05	0.000173	--
Unigene4679_All	352	42	12	6.4727	1.8134	-1.8357	Down	2.42e-05	0.000173	--
Unigene18600_All	488	35	10	3.8907	1.09	-1.8357	Down	0.00012	0.000728	--
Unigene25259_All	248	35	10	7.6559	2.1448	-1.8357	Down	0.00012	0.000728	--
Unigene44642_All	543	35	10	3.4966	0.9796	-1.8357	Down	0.00012	0.000728	--
Unigene44830_All	680	52	15	4.1483	1.1734	-1.8218	Down	2.81e-06	2.42e-05	--
Unigene17994_All	339	38	11	6.0808	1.726	-1.8168	Down	6.79e-05	0.000437	--
Unigene2962_All	324	38	11	6.3623	1.8059	-1.8168	Down	6.79e-05	0.000437	--
Unigene30398_All	1495	444	129	16.1109	4.5898	-1.8115	Down	5.3e-43	3.59e-41	--
Unigene16008_All	556	82	24	8.0005	2.2961	-1.8009	Down	4.75e-09	6.18e-08	--
Unigene27097_All	367	41	12	6.0603	1.7393	-1.8009	Down	3.84e-05	0.000262	--
Unigene4309_All	338	41	12	6.5803	1.8885	-1.8009	Down	3.84e-05	0.000262	--
Unigene24594_All	402	58	17	7.8267	2.2494	-1.7989	Down	9.15e-07	8.61e-06	--
Unigene24789_All	346	102	30	15.992	4.612	-1.7939	Down	6.99e-11	1.09e-09	--
Unigene5453_All	1338	360	106	14.5957	4.214	-1.7923	Down	1.1e-34	5.82e-33	--
Unigene14459_All	420	61	18	7.8788	2.2797	-1.7891	Down	5.23e-07	5.11e-06	--
Unigene27703_All	343	71	21	11.229	3.2567	-1.7857	Down	6.22e-08	7.04e-07	--
Unigene3970_All	660	74	22	6.0823	1.7731	-1.7783	Down	3.57e-08	4.17e-07	--
Unigene12728_All	551	87	26	8.5653	2.51	-1.7708	Down	2.46e-09	3.31e-08	--
Unigene12945_All	607	87	26	7.7751	2.2784	-1.7708	Down	2.46e-09	3.31e-08	--
Unigene17296_All	672	147	44	11.8666	3.4828	-1.7686	Down	8.32e-15	1.79e-13	--
Unigene24647_All	541	40	12	4.0109	1.1799	-1.7653	Down	6.09e-05	0.000395	--
Unigene42204_All	392	40	12	5.5354	1.6283	-1.7653	Down	6.09e-05	0.000395	--
Unigene51035_All	314	46	14	7.947	2.3716	-1.7445	Down	1.95e-05	0.000141	--
Unigene37025_All	628	36	11	3.1097	0.9317	-1.7388	Down	0.000171	0.000992	--
Unigene42200_All	360	36	11	5.4247	1.6253	-1.7388	Down	0.000171	0.000992	--
Unigene5310_All	346	36	11	5.6442	1.6911	-1.7388	Down	0.000171	0.000992	--
Unigene18078_All	718	49	15	3.7021	1.1113	-1.7361	Down	1.1e-05	8.49e-05	--
Unigene22139_All	643	49	15	4.1339	1.2409	-1.7361	Down	1.1e-05	8.49e-05	--
Unigene51037_All	249	39	12	8.4966	2.5635	-1.7288	Down	9.59e-05	0.000595	--
Unigene44129_All	953	55	17	3.1307	0.9489	-1.7222	Down	3.55e-06	3.01e-05	--
Unigene16942_All	960	171	53	9.6628	2.9367	-1.7182	Down	2.24e-16	5.41e-15	--
Unigene3049_All	638	87	27	7.3973	2.2511	-1.7164	Down	5.38e-09	6.95e-08	--
Unigene20813_All	633	144	45	12.3406	3.7814	-1.7064	Down	6.78e-14	1.36e-12	--
Unigene21046_All	444	48	15	5.8646	1.797	-1.7064	Down	1.73e-05	0.000128	--
Unigene4914_All	421	48	15	6.185	1.8952	-1.7064	Down	1.73e-05	0.000128	--
Unigene18433_All	631	51	16	4.3845	1.3488	-1.7007	Down	9.78e-06	7.61e-05	--
Unigene51030_All	409	51	16	6.7643	2.0809	-1.7007	Down	9.78e-06	7.61e-05	--
Unigene26605_All	658	111	35	9.1511	2.8294	-1.6934	Down	6.31e-11	9.86e-10	--
Unigene36242_All	417	38	12	4.9434	1.5307	-1.6913	Down	0.00015	0.000887	--
Unigene4585_All	378	38	12	5.4534	1.6886	-1.6913	Down	0.00015	0.000887	--
Unigene6562_All	690	60	19	4.7171	1.4647	-1.6873	Down	1.79e-06	1.6e-05	--
CL3897.Contig2_All	840	41	13	2.6478	0.8232	-1.6855	Down	8.46e-05	0.000532	--
Unigene18358_All	257	41	13	8.6542	2.6907	-1.6854	Down	8.46e-05	0.000532	--
Unigene6801_All	759	41	13	2.9304	0.9111	-1.6854	Down	8.46e-05	0.000532	--
Unigene50267_All	680	44	14	3.5101	1.0951	-1.6804	Down	4.77e-05	0.000319	--
Unigene17801_All	277	97	31	18.9963	5.9529	-1.6741	Down	1.39e-09	1.92e-08	--
Unigene32993_All	792	96	31	6.5754	2.082	-1.6591	Down	2.14e-09	2.89e-08	--
Unigene2831_All	486	68	22	7.5901	2.4079	-1.6563	Down	5.1e-07	5e-06	--
Unigene17332_All	793	105	34	7.1828	2.2806	-1.6551	Down	4.03e-10	5.84e-09	--
Unigene1336_All	313	40	13	6.9326	2.2093	-1.6498	Down	0.000132	0.000788	--
Unigene18440_All	339	43	14	6.8809	2.1967	-1.6473	Down	7.41e-05	0.000472	--
Unigene35253_All	665	43	14	3.5077	1.1198	-1.6473	Down	7.41e-05	0.000472	--
Unigene12818_All	254	49	16	10.465	3.3507	-1.643	Down	2.36e-05	0.000169	--
Unigene19898_All	304	49	16	8.7438	2.7996	-1.643	Down	2.36e-05	0.000169	--
Unigene20653_All	470	55	18	6.3481	2.0371	-1.6398	Down	7.55e-06	6e-05	--
Unigene18261_All	246	58	19	12.79	4.1083	-1.6384	Down	4.28e-06	3.56e-05	--
Unigene2988_All	501	64	21	6.9298	2.2296	-1.636	Down	1.38e-06	1.26e-05	--
Unigene24375_All	770	131	43	9.2291	2.9705	-1.6355	Down	4.18e-12	7.3e-11	--
Unigene793_All	462	72	24	8.4541	2.7632	-1.6133	Down	3.91e-07	3.9e-06	--
Unigene25419_All	379	42	14	6.0116	1.9649	-1.6133	Down	0.000115	0.000697	--
Unigene9497_All	293	42	14	7.7761	2.5416	-1.6133	Down	0.000115	0.000697	--
Unigene24112_All	536	56	19	5.6676	1.8855	-1.5878	Down	1.01e-05	7.83e-05	--
Unigene2609_All	440	56	19	6.9042	2.2969	-1.5878	Down	1.01e-05	7.83e-05	--
Unigene2086_All	273	50	17	9.9354	3.3123	-1.5847	Down	3.15e-05	0.00022	--
Unigene50963_All	232	50	17	11.6912	3.8977	-1.5847	Down	3.15e-05	0.00022	--
Unigene1166_All	309	47	16	8.2512	2.7543	-1.5829	Down	5.58e-05	0.000365	--
Unigene10377_All	623	44	15	3.8313	1.2807	-1.5809	Down	9.91e-05	0.000613	--
Unigene23594_All	811	73	25	4.8829	1.6397	-1.5743	Down	5.19e-07	5.08e-06	--
Unigene14598_All	323	67	23	11.2525	3.7877	-1.5709	Down	1.6e-06	1.45e-05	--
Unigene2725_All	530	67	23	6.8577	2.3083	-1.5709	Down	1.6e-06	1.45e-05	--
Unigene9304_All	802	99	34	6.6964	2.255	-1.5703	Down	5.11e-09	6.62e-08	--
Unigene32716_All	474	81	28	9.2701	3.1422	-1.5608	Down	1.46e-07	1.56e-06	--
Unigene19855_All	461	78	27	9.1785	3.1154	-1.5588	Down	2.56e-07	2.63e-06	--
Unigene12826_All	422	49	17	6.2988	2.1428	-1.5556	Down	4.81e-05	0.000322	--
Unigene30879_All	572	46	16	4.3625	1.4879	-1.5519	Down	8.53e-05	0.000536	--
Unigene41233_All	310	43	15	7.5246	2.5738	-1.5477	Down	0.000151	0.000892	--
Unigene1094_All	455	54	19	6.4381	2.2212	-1.5353	Down	2.34e-05	0.000168	--
Unigene29294_All	602	51	18	4.5957	1.5905	-1.5308	Down	4.14e-05	0.00028	--
Unigene31363_All	502	51	18	5.5112	1.9073	-1.5308	Down	4.14e-05	0.00028	--
Unigene11258_All	276	48	17	9.4343	3.2763	-1.5258	Down	7.32e-05	0.000467	--
Unigene23014_All	572	127	45	12.0444	4.1847	-1.5252	Down	8.85e-11	1.36e-09	--
Unigene22772_All	615	73	26	6.4391	2.2488	-1.5177	Down	1.03e-06	9.59e-06	--
Unigene16964_All	770	134	48	9.4404	3.3159	-1.5094	Down	3.79e-11	6.04e-10	--
Unigene9788_All	651	53	19	4.4164	1.5525	-1.5083	Down	3.54e-05	0.000243	--
Unigene41708_All	797	50	18	3.4032	1.2013	-1.5023	Down	6.26e-05	0.000406	--
Unigene50992_All	312	50	18	8.6935	3.0688	-1.5023	Down	6.26e-05	0.000406	--
Unigene23196_All	750	111	40	8.0286	2.8369	-1.5008	Down	2.12e-09	2.86e-08	--
Unigene1074_All	603	83	30	7.4669	2.6464	-1.4965	Down	2.46e-07	2.54e-06	--
Unigene25925_All	604	47	17	4.2212	1.4971	-1.4955	Down	0.000111	0.000677	--
Unigene6494_All	629	47	17	4.0534	1.4376	-1.4955	Down	0.000111	0.000676	--
Unigene28177_All	721	47	17	3.5362	1.2542	-1.4954	Down	0.000111	0.000676	--
Unigene16563_All	751	58	21	4.1895	1.4874	-1.494	Down	1.72e-05	0.000127	--
Unigene13598_All	1572	225	82	7.7644	2.7747	-1.4845	Down	2.37e-17	6.09e-16	--
Unigene13150_All	460	63	23	7.4295	2.6596	-1.4821	Down	8.34e-06	6.6e-05	--
Unigene20691_All	634	71	26	6.075	2.1814	-1.4776	Down	2.31e-06	2.03e-05	--
Unigene1905_All	481	57	21	6.4285	2.3223	-1.4689	Down	2.58e-05	0.000184	--
Unigene6275_All	327	46	17	7.6311	2.7653	-1.4645	Down	0.000167	0.000974	--
Unigene14500_All	331	46	17	7.5389	2.7319	-1.4644	Down	0.000167	0.000974	--
Unigene23461_All	1588	300	111	10.2482	3.7181	-1.4627	Down	3.59e-22	1.19e-20	--
Unigene24785_All	794	54	20	3.6894	1.3399	-1.4613	Down	4.54e-05	0.000306	--
Unigene20757_All	684	91	34	7.2171	2.6441	-1.4486	Down	1.32e-07	1.42e-06	--
Unigene23253_All	450	53	20	6.3891	2.3641	-1.4343	Down	6.79e-05	0.000437	--
Unigene29293_All	894	90	34	5.4611	2.023	-1.4327	Down	1.95e-07	2.05e-06	--
Unigene27914_All	261	111	42	23.0707	8.5597	-1.4304	Down	7.59e-09	9.64e-08	--
Unigene32772_All	345	50	19	7.8619	2.9294	-1.4243	Down	0.00012	0.000726	--
Unigene2679_All	366	55	21	8.1519	3.052	-1.4174	Down	5.75e-05	0.000375	--
Unigene33239_All	449	957	369	115.623	43.7147	-1.4032	Down	3.6e-63	3.68e-61	--
Unigene32627_All	767	77	30	5.4459	2.0805	-1.3882	Down	2.65e-06	2.29e-05	--
Unigene1209_All	346	59	23	9.2502	3.5359	-1.3874	Down	4.09e-05	0.000278	--
Unigene2629_All	578	125	49	11.7317	4.5094	-1.3794	Down	2.41e-09	3.24e-08	--
Unigene50396_All	300	51	20	9.222	3.5461	-1.3788	Down	0.00015	0.000884	--
Unigene13282_All	656	68	27	5.6232	2.1893	-1.3609	Down	1.4e-05	0.000106	--
CL1247.Contig2_All	861	80	32	5.0404	1.9769	-1.3503	Down	2.76e-06	2.39e-05	--
Unigene29389_All	503	65	26	7.0101	2.7495	-1.3503	Down	2.44e-05	0.000175	--
Unigene9721_All	730	157	63	11.6669	4.5906	-1.3457	Down	5.15e-11	8.1e-10	--
Unigene30103_All	1541	254	103	8.9415	3.5553	-1.3305	Down	1.15e-16	2.83e-15	--
Unigene6867_All	892	133	54	8.0884	3.2202	-1.3287	Down	2.2e-09	2.96e-08	--
Unigene8328_All	446	64	26	7.7844	3.1009	-1.3279	Down	3.56e-05	0.000244	--
Unigene9625_All	617	81	33	7.1216	2.845	-1.3238	Down	3.38e-06	2.88e-05	--
CL4554.Contig2_All	1536	71	29	2.5075	1.0043	-1.3201	Down	1.44e-05	0.000109	--
Unigene5131_All	467	71	29	8.2474	3.3032	-1.3201	Down	1.44e-05	0.000109	--
Unigene10347_All	908	90	37	5.3769	2.1675	-1.3107	Down	1.16e-06	1.08e-05	--
Unigene27358_All	1069	75	31	3.8059	1.5425	-1.303	Down	1.01e-05	7.85e-05	--
Unigene16785_All	659	77	32	6.3384	2.5829	-1.2951	Down	8.48e-06	6.68e-05	--
Unigene26247_All	314	120	50	20.7314	8.4701	-1.2914	Down	2.75e-08	3.26e-07	--
Unigene31432_All	249	275	115	59.9116	24.5667	-1.2861	Down	4.4e-17	1.11e-15	--
Unigene12297_All	842	88	37	5.6695	2.3374	-1.2783	Down	2.41e-06	2.1e-05	--
Unigene27069_All	906	76	32	4.5505	1.8788	-1.2762	Down	1.22e-05	9.33e-05	--
Unigene4245_All	685	109	46	8.632	3.572	-1.273	Down	1.65e-07	1.75e-06	--
Unigene10954_All	964	80	34	4.5018	1.8761	-1.2628	Down	8.54e-06	6.72e-05	--
Unigene4150_All	664	68	29	5.5554	2.3232	-1.2578	Down	4.36e-05	0.000294	--
Unigene24528_All	389	96	41	13.3875	5.6064	-1.2557	Down	1.18e-06	1.09e-05	--
Unigene29329_All	324	63	27	10.5481	4.4327	-1.2507	Down	9.04e-05	0.000564	--
Unigene2953_All	624	63	27	5.4769	2.3016	-1.2507	Down	9.04e-05	0.000564	--
Unigene6959_All	1145	74	32	3.5059	1.4866	-1.2378	Down	2.52e-05	0.00018	--
Unigene25653_All	804	104	45	7.0171	2.9772	-1.2369	Down	5.75e-07	5.6e-06	--
Unigene4047_All	615	60	26	5.2924	2.2488	-1.2348	Down	0.000156	0.000915	--
Unigene21077_All	641	94	41	7.9551	3.4023	-1.2254	Down	2.41e-06	2.1e-05	--
Unigene8995_All	981	125	55	6.9122	2.9822	-1.2128	Down	6.67e-08	7.51e-07	--
Unigene783_All	669	68	30	5.5139	2.3853	-1.2089	Down	7.43e-05	0.000473	--
Unigene7629_All	872	79	35	4.9146	2.135	-1.2028	Down	2.07e-05	0.00015	--
Unigene14642_All	576	72	32	6.7809	2.9551	-1.1983	Down	5.13e-05	0.000341	--
Unigene4285_All	305	69	31	12.2723	5.4064	-1.1827	Down	8.76e-05	0.000548	--
Unigene7263_All	743	86	39	6.279	2.7921	-1.1692	Down	1.4e-05	0.000105	--
Unigene3306_All	451	189	86	22.7333	10.1431	-1.1643	Down	1.23e-10	1.87e-09	--
Unigene19915_All	510	90	41	9.573	4.2762	-1.1626	Down	9.63e-06	7.5e-05	--
Unigene19010_All	627	317	146	27.4264	12.3861	-1.1468	Down	1.71e-16	4.16e-15	--
Unigene20546_All	924	140	65	8.2193	3.7419	-1.1352	Down	5.84e-08	6.64e-07	--
Unigene16823_All	1017	127	59	6.7742	3.0859	-1.1344	Down	2.46e-07	2.54e-06	--
Unigene2314_All	765	107	50	7.5875	3.4766	-1.1259	Down	2.52e-06	2.19e-05	--
Unigene14251_All	729	79	37	5.8786	2.6997	-1.1227	Down	5.6e-05	0.000366	--
Unigene22384_All	968	351	166	19.6702	9.1218	-1.1086	Down	3.2e-17	8.16e-16	--
Unigene20621_All	972	97	46	5.4136	2.5173	-1.1047	Down	1.03e-05	7.97e-05	--
Unigene23997_All	1429	118	56	4.4795	2.0845	-1.1036	Down	1.15e-06	1.07e-05	--
Unigene13431_All	1788	165	79	5.006	2.3502	-1.0909	Down	1.17e-08	1.46e-07	--
Unigene33125_All	499	98	47	10.6538	5.0101	-1.0885	Down	1.18e-05	9.03e-05	--
Unigene619_All	759	154	74	11.0067	5.1861	-1.0857	Down	4.06e-08	4.71e-07	--
Unigene32253_All	911	85	41	5.0615	2.3939	-1.0802	Down	5.07e-05	0.000338	--
Unigene25272_All	873	76	37	4.7226	2.2544	-1.0668	Down	0.00015	0.000885	--
Unigene4174_All	878	80	39	4.9428	2.3627	-1.0649	Down	0.000102	0.000631	--
Unigene13688_All	795	135	66	9.2118	4.416	-1.0607	Down	4.64e-07	4.58e-06	--
Unigene26388_All	647	104	51	8.7198	4.1929	-1.0563	Down	1.06e-05	8.17e-05	--
Unigene26969_All	740	83	41	6.0845	2.9471	-1.0458	Down	9.63e-05	0.000596	--
Unigene23246_All	417	93	46	12.0983	5.8677	-1.0439	Down	3.72e-05	0.000254	--
Unigene28565_All	340	126	63	20.1034	9.8562	-1.0283	Down	2.07e-06	1.83e-05	--
Unigene8953_All	714	105	53	7.9775	3.9484	-1.0147	Down	1.85e-05	0.000135	--
Unigene29733_All	725	212	108	15.8626	7.9238	-1.0014	Down	1.63e-09	2.24e-08	--
Unigene15676_All	843	361	184	23.2304	11.6101	-1.0006	Down	3.54e-15	7.83e-14	--
CL940.Contig2_All	603	54	112	4.858	9.8798	1.0241	Up	1.05e-05	8.1e-05	--
Unigene3136_All	617	65	135	5.7149	11.6385	1.0261	Up	1.24e-06	1.14e-05	--
Unigene31212_All	342	572	1197	90.7293	186.173	1.037	Up	2.49e-48	1.91e-46	--
Unigene26765_All	1470	85	186	3.1367	6.7304	1.1014	Up	1.58e-09	2.17e-08	--
Unigene15612_All	806	118	264	7.9419	17.4227	1.1334	Up	1.78e-13	3.46e-12	--
Unigene25659_All	605	32	72	2.8693	6.3303	1.1416	Up	0.000118	0.000716	--
Unigene6639_All	2395	165	383	3.7373	8.5063	1.1865	Up	3.41e-20	1.02e-18	--
Unigene27560_All	1045	63	147	3.2704	7.4825	1.1941	Up	1.06e-08	1.32e-07	--
Unigene20632_All	906	37	87	2.2154	5.1079	1.2052	Up	9.69e-06	7.55e-05	--
Unigene20298_All	1117	42	99	2.0397	4.7144	1.2087	Up	2.21e-06	1.95e-05	--
Unigene2847_All	341	28	68	4.4543	10.6072	1.2518	Up	5.73e-05	0.000374	--
Unigene17070_All	871	32	78	1.993	4.7635	1.2571	Up	1.51e-05	0.000113	--
Unigene13438_All	796	25	63	1.7037	4.2099	1.3051	Up	6.38e-05	0.000413	--
Unigene3282_All	513	69	175	7.2964	18.1455	1.3144	Up	1.67e-11	2.76e-10	--
Unigene16271_All	538	43	110	4.3357	10.8757	1.3268	Up	7.98e-08	8.88e-07	--
Unigene948_All	755	44	115	3.1614	8.1021	1.3577	Up	2.31e-08	2.77e-07	--
CL4607.Contig1_All	476	20	53	2.2793	5.9227	1.3777	Up	0.000135	0.000805	--
Unigene21144_All	324	21	57	3.516	9.3579	1.4122	Up	5.44e-05	0.000358	--
Unigene24487_All	350	20	55	3.0998	8.3588	1.4311	Up	6.26e-05	0.000406	--
Unigene4051_All	1003	26	72	1.4062	3.8184	1.4412	Up	3.96e-06	3.32e-05	--
Unigene27067_All	498	21	60	2.2875	6.4087	1.4863	Up	1.68e-05	0.000125	--
Unigene54047_All	767	20	58	1.4145	4.0224	1.5078	Up	1.91e-05	0.00014	--
Unigene31302_All	471	20	59	2.3035	6.6631	1.5324	Up	1.28e-05	9.71e-05	--
Unigene23226_All	688	17	51	1.3404	3.943	1.5566	Up	4.15e-05	0.000281	--
Unigene27662_All	405	23	70	3.0807	9.1937	1.5774	Up	1.17e-06	1.08e-05	--
Unigene59498_All	703	26	81	2.0063	6.1288	1.6111	Up	1.07e-07	1.16e-06	--
Unigene5009_All	682	12	39	0.9545	3.0418	1.6721	Up	0.000169	0.000983	--
Unigene15193_All	790	23	75	1.5793	5.0499	1.677	Up	1.44e-07	1.54e-06	--
Unigene31905_All	669	16	53	1.2974	4.214	1.6996	Up	8.54e-06	6.72e-05	--
Unigene15974_All	684	13	44	1.031	3.4217	1.7307	Up	4.14e-05	0.000281	--
Unigene53185_All	807	17	58	1.1428	3.823	1.7421	Up	2.12e-06	1.87e-05	--
Unigene53251_All	608	11	38	0.9814	3.3245	1.7602	Up	0.000119	0.000724	--
Unigene18070_All	479	11	39	1.2458	4.3309	1.7976	Up	7.61e-05	0.000483	--
Unigene6227_All	364	11	39	1.6393	5.6992	1.7977	Up	7.61e-05	0.000483	--
Unigene59793_All	1043	17	61	0.8842	3.111	1.8149	Up	5.6e-07	5.46e-06	--
Unigene12853_All	789	15	56	1.0313	3.7754	1.8722	Up	9.91e-07	9.29e-06	--
Unigene2895_All	380	28	106	3.9972	14.8378	1.8922	Up	9.64e-12	1.63e-10	--
CL5561.Contig1_All	800	13	51	0.8815	3.391	1.9437	Up	1.72e-06	1.54e-05	--
Unigene53274_All	636	13	52	1.1088	4.349	1.9717	Up	1.07e-06	1e-05	--
Unigene55927_All	257	8	32	1.6886	6.6231	1.9717	Up	0.000144	0.000854	--
Unigene57182_All	510	8	32	0.8509	3.3375	1.9717	Up	0.000144	0.000854	--
CL3082.Contig6_All	205	26	108	6.8801	28.0232	2.0261	Up	6.25e-13	1.16e-11	--
Unigene32069_All	338	11	47	1.7654	7.3965	2.0668	Up	1.79e-06	1.6e-05	--
Unigene60195_All	389	7	31	0.9762	4.239	2.1185	Up	9.01e-05	0.000563	--
Unigene60175_All	268	7	32	1.4169	6.3513	2.1643	Up	5.47e-05	0.000358	--
Unigene60134_All	396	7	33	0.9589	4.4327	2.2087	Up	3.31e-05	0.000229	--
CL2844.Contig1_All	913	18	86	1.0695	5.0104	2.228	Up	9.74e-12	1.64e-10	--
Unigene55496_All	500	6	32	0.651	3.4043	2.3866	Up	1.87e-05	0.000137	--
Unigene57193_All	406	6	32	0.8017	4.1925	2.3867	Up	1.87e-05	0.000137	--
Unigene57111_All	578	6	33	0.5631	3.0369	2.4311	Up	1.1e-05	8.49e-05	--
Unigene1007_All	282	4	24	0.7695	4.527	2.5566	Up	0.000128	0.000768	--
Unigene59784_All	344	4	24	0.6308	3.7111	2.5566	Up	0.000128	0.000768	--
Unigene55903_All	341	5	30	0.7954	4.6797	2.5567	Up	1.67e-05	0.000124	--
Unigene55931_All	417	5	30	0.6504	3.8268	2.5567	Up	1.67e-05	0.000124	--
Unigene58611_All	475	5	31	0.571	3.4715	2.604	Up	9.7e-06	7.55e-05	--
Unigene57387_All	592	4	25	0.3665	2.2463	2.6157	Up	7.39e-05	0.000472	--
Unigene53110_All	347	5	33	0.7817	5.0586	2.6941	Up	3.23e-06	2.76e-05	--
Unigene13149_All	1248	26	179	1.1302	7.6293	2.755	Up	7.07e-29	3.1e-27	--
Unigene55921_All	287	4	28	0.7561	5.1895	2.7789	Up	1.4e-05	0.000106	--
Unigene59914_All	467	5	35	0.5808	3.9866	2.779	Up	1.06e-06	9.94e-06	--
Unigene55911_All	301	4	28	0.7209	4.9481	2.779	Up	1.4e-05	0.000106	--
Unigene53367_All	328	4	29	0.6616	4.703	2.8296	Up	7.97e-06	6.31e-05	--
Unigene55514_All	385	4	30	0.5636	4.1448	2.8786	Up	4.52e-06	3.75e-05	--
Unigene55549_All	279	3	23	0.5833	4.385	2.9103	Up	6.06e-05	0.000394	--
Unigene55978_All	211	3	24	0.7713	6.0503	2.9716	Up	3.41e-05	0.000235	--
Unigene54017_All	205	3	27	0.7939	7.0058	3.1415	Up	5.95e-06	4.83e-05	--
Unigene28442_All	794	10	92	0.6832	6.1633	3.1733	Up	1.17e-17	3.07e-16	--
Unigene52665_All	283	2	19	0.3834	3.5712	3.2195	Up	0.000145	0.000858	--
Unigene55546_All	304	2	19	0.3569	3.3245	3.2195	Up	0.000145	0.000858	--
Unigene55588_All	428	3	30	0.3802	3.7284	3.2937	Up	1.01e-06	9.45e-06	--
Unigene53437_All	223	2	20	0.4865	4.7706	3.2937	Up	7.96e-05	0.000504	--
Unigene52226_All	498	2	24	0.2179	2.5635	3.5564	Up	7.08e-06	5.65e-05	--
Unigene55614_All	476	2	26	0.2279	2.9055	3.6723	Up	2.08e-06	1.84e-05	--
Unigene58741_All	254	1	16	0.2136	3.3507	3.9715	Up	0.00017	0.000988	--
Unigene55697_All	216	1	16	0.2511	3.9402	3.9719	Up	0.00017	0.000988	--
Unigene55742_All	347	1	16	0.1563	2.4527	3.972	Up	0.00017	0.000988	--
Unigene56517_All	267	1	17	0.2032	3.3868	4.059	Up	9.02e-05	0.000563	--
Unigene57114_All	253	1	17	0.2144	3.5742	4.0592	Up	9.02e-05	0.000563	--
Unigene57081_All	218	1	17	0.2488	4.148	4.0594	Up	9.02e-05	0.000563	--
Unigene59325_All	367	1	18	0.1478	2.6089	4.1417	Up	4.78e-05	0.00032	--
Unigene56246_All	382	1	19	0.142	2.6457	4.2197	Up	2.53e-05	0.00018	--
Unigene53611_All	374	1	19	0.145	2.7023	4.2201	Up	2.53e-05	0.00018	--
Unigene59821_All	325	1	20	0.1669	3.2734	4.2937	Up	1.33e-05	0.000101	--
Unigene53392_All	242	1	21	0.2242	4.6158	4.3637	Up	7.03e-06	5.61e-05	--
Unigene53142_All	338	1	21	0.1605	3.3048	4.3639	Up	7.03e-06	5.62e-05	--
Unigene53749_All	400	1	21	0.1356	2.7926	4.3642	Up	7.03e-06	5.61e-05	--
Unigene53412_All	259	1	24	0.2094	4.929	4.557	Up	1.02e-06	9.53e-06	--
Unigene51980_All	396	1	25	0.137	3.3581	4.6154	Up	5.33e-07	5.21e-06	--
Unigene57188_All	411	1	25	0.132	3.2355	4.6154	Up	5.33e-07	5.21e-06	--
Unigene54023_All	244	1	26	0.2223	5.668	4.6723	Up	2.79e-07	2.85e-06	--
Unigene57124_All	784	1	48	0.0692	3.2567	5.5565	Up	1.45e-13	2.84e-12	--
Unigene52810_All	342	0	16	0	2.4885	11.2811	Up	1.8e-05	0.000132	--
Unigene54617_All	274	0	13	0	2.5237	11.3013	Up	0.00014	0.000833	--
Unigene57500_All	408	0	20	0	2.6075	11.3485	Up	1.17e-06	1.09e-05	--
Unigene57755_All	259	0	13	0	2.6699	11.3826	Up	0.00014	0.000833	--
Unigene59806_All	308	0	17	0	2.9359	11.5196	Up	9.1e-06	7.11e-05	--
Unigene57227_All	343	0	19	0	2.9465	11.5248	Up	2.32e-06	2.04e-05	--
Unigene58172_All	231	0	13	0	2.9935	11.5476	Up	0.00014	0.000833	--
Unigene57854_All	221	0	13	0	3.129	11.6115	Up	0.00014	0.000833	--
Unigene55670_All	361	0	22	0	3.2416	11.6625	Up	2.99e-07	3.04e-06	--
Unigene52192_All	206	0	14	0	3.615	11.8198	Up	7.07e-05	0.000453	--
Unigene59854_All	235	0	16	0	3.6216	11.8224	Up	1.8e-05	0.000132	--
Unigene57236_All	243	0	17	0	3.7213	11.8616	Up	9.1e-06	7.11e-05	--
Unigene52815_All	206	0	15	0	3.8732	11.9193	Up	3.57e-05	0.000244	--
Unigene53250_All	243	0	18	0	3.9402	11.9441	Up	4.59e-06	3.8e-05	--
Unigene56262_All	239	0	19	0	4.2287	12.046	Up	2.32e-06	2.04e-05	--
Unigene54020_All	326	0	35	0	5.7108	12.4795	Up	4.14e-11	6.58e-10	--
