# Supplementary material for: Skin transcriptome profiles associated with coat color in sheep
Source: BMC Genomics. 2013 Jun 10;14:389. doi: 10.1186/1471-2164-14-389 (PMC3689618; doi:10.1186/1471-2164-14-389)
Supplement: Additional file 4: Table S4 — Differentially expressed known coat color genes in black versus white sheep skin. List of coat color genes expressed differentially with fold change and P value. [file 1471-2164-14-389-S4.xlsx]

## Sheet: Sheet1
Supplementary Table 4. Differentially expressed known coat color genes in black vs white sheep skin
Symbol (old symbol)	Gene Name	Expression or Differential expression	Function
		(Fold Change)
(a) Melanocyte development
Adam17	A disintegrin and metalloprotease domain 17	Yes	Protease, processing various bioactive proteins
Adamts20 (bt)	A disintegrin and metalloprotease domain (reprolysin type) with thrombospondin type 1 motif, 20 (belted)	No	Metalloprotease. Melanoblast migration
Brca1	Breast cancer 1	0.184	Development of various organs; tumor suppressor
Eda (Ta)	Ectodysplasin-A (tabby)	Yes	Sweat gland, tooth and hair morphogenesis
Edn3 (ls)	Endothelin 3 (lethal spotting)	4.903	Growth and differentiation factor
Ednrb (s)	Endothelin receptor type B	0.33	Growth factor receptor
Egfr (Dsk5)	Epidermal growth factor receptor	0.455	Growth factor receptor
Fgfr2	Fibroblast growth factor receptor 2	Yes	Growth factor receptor
Ikbkg	Inhibitor of B kinase, subunit (NEMO)	Yes	I B kinase. Required for NF B signaling
Kit (W)	Kit oncogene (white spotting)	Yes	Growth factor receptor
Kitl (Sl)	Kit ligand (steel)	Yes	Growth and differentiation factor
Krt2-17 (Dsk2)	Keratin 2-17 (dark skin 2)	No	Cytoskeleton
Lmx1a (dr)	LIM homeobox transcription factor 1	No	Transcription factor
Mcoln3 (Va)	Mucolipin 3 (varitint-waddler)	No	Cation channel
Mitf (mi)	Microphthalmia-associated transcription factor (microphthalmia)	0.5	Transcription factor
Pax3 (Sp)	Paired box gene 3 (splotch)	Yes	Transcription factor
Sfxn1 (f)	Sideroflexin 1 (flexed tail)	Yes	Tricarboxylate carrier
Snai2	Snail homolog 2/Slug	Yes	Transcription factor
Sox10 (Dom)	SRY-box containing gene 10 (dominant megacolon)	Yes	Transcription factor
Sox18 (rg, Dcc1)	SRY-box containing gene 18 (ragged, dark coat color 1)	Yes	Transcription factor
Wnt1	Wingless-related MMTV integration site 1	No	Growth factor/morphogen
Wnt3a	Wingless-related MMTV integration site 3A	Yes	Growth factor/morphogen
(b) Components of melanosomes and their precursors
Dct (slt)	Dopachrome tautomerase (slt)	6.023	Melanosomal enzyme
Gpnmb	Glycoprotein (transmembrane) NMB	4.281	Apparent melanosomal component
Matp (uw)	Membrane-associated transporter protein (underwhite)	32.75	Apparent transporter
Rab38 (cht)	RAB38, member RAS oncogene family (chocolate)	2.206	Targeting of Tyrp1
Si (si)	Silver (silver)	25.2	Melanosome matrix
Tyr (c)	Tyrosinase (color, albino)	61.79	Melanosomal enzyme
Tyrp1 (b)	Tyrosinase-related protein 1 (brown)	284.17	Melanosomal protein
(c) Melanosome construction/protein routing (HPS-related)
Ap3b1 (pe)	Adaptor-related protein complex AP-3,	Yes	Organellar protein routing
	1 subunit (pearl)
Ap3d (mh)	Adaptor-related protein complex AP-3,	Yes	Organellar protein routing
	subunit (mocha)
Vps33a (bf)	Vacuolar protein sorting 33a (buff)	Yes	Organellar protein routing
cno (cno)	Cappuccino	Yes	Organelle biogenesis
Hps1 (ep)	Hermansky-Pudlak syndrome 1 homolog (pale ear)	Yes	Organelle biogenesis and size
Hps3 (coa)	Hermansky-Pudlak syndrome 3 homolog (cocoa)	Yes	Organelle biogenesis
Hps4 (le)	Hermansky-Pudlak syndrome 4 homolog (light ear)	Yes	Organelle biogenesis and size
Hps5 (ru2)	Hermansky-Pudlak syndrome 5 homolog (ruby-eye 2)	0.419	Organelle biogenesis
Hps6 (ru)	Hermansky-Pudlak syndrome 6 homolog (ruby-eye)	Yes	Organelle biogenesis
Lyst (bg)	Lysosomal trafficking regulator (beige)	0.389	Organelle biogenesis and size
Muted (mu)	Muted (muted)	Yes	Organelle biogenesis
Oa1	Mouse homolog of human ocular albinism 1 (Nettleship-Falls)	No	Melanosome biogenesis and size
p	Pink-eyed dilution	No	Glutathione transport in ER. Melanosomal protein processing and routing.
Pldn (pa)	Pallidin (pallid)	0.224	Organelle biogenesis
Rabggta (gm)	Rab geranylgeranyl transferase,	Yes	Organelle biogenesis
	subunit (gunmetal)
(d) Melanosome transport
Mlph (ln)	Melanophilin (leaden)	27.75	Melanosome transport
Myo5a (d)	Myosin Va (dilute)	0.327	Melanosome transport
Myo7a (sh-1)	Myosin VIIa (shaker-1)	2.25	Melanosome transport (pigmented retina)
Rab27a (ash)	RAB27A, member RAS oncogene family (ashen)	0.427	Melanosome transport
(e) Eumelanin and pheomelanin
a	agouti	Yes	Eumelanin/pheomelanin switch
Atrn (mg)	Attractin (mahogany)	Yes	Eumelanin/pheomelanin switch (among others)
Ggt1	Glutamyltranspeptidase 1	5.747	Glutathione metabolism (pheomelanin synthesis)
Gl	Grey-lethal	No	Pheomelanin and osteoclast function
Mc1r (e)	Melanocortin 1 receptor (extension)	9.315	Eumelanin/pheomelanin switch (among others)
Mgrn1 (md)	Mahogunin, ring finger 1 (mahoganoid)	2.814	Melanin color, CNS role. E3 ubiquitin ligase
Pomc1	Pro-opiomelanocortin-	Yes	Eumelanin/pheomelanin (and endocrine)
(f) Systemic effects
Atp7a (Mo)	ATPase, Cu2+ transporting,	No	Copper transport
	polypeptide (mottled)
Atp7b (tx)	ATPase, Cu2+ transporting,	No	Copper transport
	polypeptide (toxic milk)
Bcl2	B-cell leukemia/lymphoma 2	Yes	Inhibitor of apoptosis
Ercc2	Excision repair cross-complementing rodent repair deficiency, complementation group 2	Yes	DNA excision repair
